# Supplementary material for: Tetra­kis[(3-hydroxy­prop­yl)dimethyl­ammonium] tetra-μ-acetato-κ8 O:O′-bis­[chloridocuprate(II)](Cu—Cu) dichloride
Source: Acta Crystallogr Sect E Struct Rep Online. 2009 Feb 28;65(Pt 3):m345–6. doi: 10.1107/S160053680900662X (PMC2968653; doi:10.1107/S160053680900662X)
Supplement: Supplementary file 1 [file e-65-0m345-sup1.cif]

##############################################################################
###                                                                        ###
###        Electronic paper (Acta Crystallographica Section E)             ###
###                                                                        ###
##############################################################################
#                                                                            #
# This CIF contains the data in a paper accepted for publication in Acta     #
# Crystallographica Section E. It conforms to the requirements of Notes      #
# for Authors for Section E, and has been peer reviewed under the auspices   #
# of the IUCr Commission on Journals.                                        #
#                                                                            #
# Full details of the Crystallographic Information File format               #
# are given in the paper "The Crystallographic Information File (CIF):       #
# a New Standard Archive File for Crystallography" by S. R. Hall, F. H.      #
# Allen and I. D. Brown [Acta Cryst. (1991), A47, 655-685].                  #
#                                                                            #
# The current version of the core CIF dictionary is obtainable from          #
# ftp://ftp.iucr.org/pub/cif_core.dic. The current version number is 2.4.    #
#                                                                            #
# Software is freely available for graphical display of the structure(s) in  #
# this CIF.  For information consult the CIF home page http://www.iucr.org/  #
# cif/home.html                                                              #
#                                                                            #
# This file may be used for bona fide research purposes within the           #
# scientific community so long as proper attribution is given to the journal # 
# article from which it was obtained.                                        #
#                                                                            #
##############################################################################
                                             
data_I
_audit_creation_method     SHELXL-97
_chemical_name_systematic
;
Tetrakis[(3-hydroxypropyl)dimethylammonium] tetra-\m-acetato-
\k^8^<i>O</i>:<i>O</i>'-bis[chloridocuprate(II)](<i>Cu---Cu</i>) dichloride
;
_chemical_name_common     ?
_chemical_formula_moiety     '4(C5 H14 N O +), C8 H12 Cl2 Cu2 O8 2-, 2(Cl -)'
_chemical_formula_sum     'C28 H68 Cl4 Cu2 N4 O12'
_chemical_formula_iupac     '(C5 H14 N O)4 [Cu2 (C2 H3 O2)4 Cl2] Cl2'
_chemical_formula_weight     921.74
_chemical_melting_point     ?
_symmetry_cell_setting     Monoclinic
_symmetry_space_group_name_H-M     'P 21/c'
_symmetry_space_group_name_Hall     '-P 2ybc'
loop_
    _symmetry_equiv_pos_as_xyz
    'x, y, z'
    '-x, y+1/2, -z+1/2'
    '-x, -y, -z'
    'x, -y-1/2, z-1/2'
_cell_length_a     11.438(3)
_cell_length_b     11.266(3)
_cell_length_c     16.876(4)
_cell_angle_alpha     90.00
_cell_angle_beta     97.940(5)
_cell_angle_gamma     90.00
_cell_volume     2153.8(9)
_cell_formula_units_Z     2
_cell_measurement_reflns_used     2075
_cell_measurement_theta_min     2.72
_cell_measurement_theta_max     30.40
_cell_measurement_temperature     100(2)
_exptl_crystal_description     block
_exptl_crystal_colour     green
_exptl_crystal_size_max     0.39
_exptl_crystal_size_mid     0.33
_exptl_crystal_size_min     0.30
_exptl_crystal_density_diffrn     1.421
_exptl_crystal_density_meas     ?
_exptl_crystal_density_method     'not measured'
_exptl_crystal_F_000     972
_exptl_absorpt_coefficient_mu     1.291
_exptl_absorpt_correction_type     'multi-scan'
_exptl_absorpt_process_details     '(TWINABS; Sheldrick, 2007)'
_exptl_absorpt_correction_T_min     0.562
_exptl_absorpt_correction_T_max     0.679
_exptl_special_details
;
;
_diffrn_ambient_temperature     100(2)
_diffrn_radiation_type     MoK\a
_diffrn_radiation_wavelength     0.71073
_diffrn_radiation_source     'fine-focus sealed tube'
_diffrn_radiation_monochromator     graphite
_diffrn_measurement_device_type     'Bruker SMART APEX CCD'
_diffrn_measurement_method     \w
_diffrn_reflns_number     19624
_diffrn_reflns_av_R_equivalents     0.0297
_diffrn_reflns_av_sigmaI/netI     0.0299
_diffrn_reflns_theta_min     1.80
_diffrn_reflns_theta_max     28.28
_diffrn_reflns_theta_full     25.00
_diffrn_measured_fraction_theta_max     0.963
_diffrn_measured_fraction_theta_full     0.984
_diffrn_reflns_limit_h_min     -15
_diffrn_reflns_limit_h_max     15
_diffrn_reflns_limit_k_min     0
_diffrn_reflns_limit_k_max     15
_diffrn_reflns_limit_l_min     0
_diffrn_reflns_limit_l_max     22
_refine_special_details
;
Refinement of <i>F</i>^2^ against ALL reflections. The weighted <i>R</i>-factor
<i>wR</i> and goodness of fit <i>S</i> are based on <i>F</i>^2^, conventional
<i>R</i>-factors <i>R</i> are based on <i>F</i>, with <i>F</i> set to zero for
negative <i>F</i>^2^. The threshold expression of <i>F</i>^2^ >
\s(<i>F</i>^2^) is used only for calculating <i>R</i>-factors(gt) <i>etc</i>.
and is not relevant to the choice of reflections for refinement.
<i>R</i>-factors based on <i>F</i>^2^ are statistically about twice as large
as those based on <i>F</i>, and <i>R</i>- factors based on ALL data will be
even larger.
;
_reflns_number_total     5259
_reflns_number_gt     4776
_reflns_threshold_expression     I>2\s(I)
_refine_ls_structure_factor_coef     Fsqd
_refine_ls_matrix_type     full
_refine_ls_R_factor_all     0.0425
_refine_ls_R_factor_gt     0.0361
_refine_ls_wR_factor_gt     0.0904
_refine_ls_wR_factor_ref     0.0943
_refine_ls_goodness_of_fit_ref     1.021
_refine_ls_restrained_S_all     1.021
_refine_ls_number_reflns     5259
_refine_ls_number_parameters     246
_refine_ls_number_restraints     1
_refine_ls_number_constraints     3
_refine_ls_hydrogen_treatment     mixed
_refine_ls_weighting_scheme     calc
_refine_ls_weighting_details
         'calc w=1/[\s^2^(Fo^2^)+(0.0511P)^2^+2.2181P] where P=(Fo^2^+2Fc^2^)/3'
_atom_sites_solution_hydrogens     geom
_atom_sites_solution_primary     direct
_atom_sites_solution_secondary     difmap
_refine_ls_shift/su_max     0.001
_refine_ls_shift/su_mean     0.000
_refine_diff_density_max     1.671
_refine_diff_density_min     -0.661
_refine_ls_extinction_method     none
_refine_ls_extinction_coef     ?
loop_
    _atom_type_symbol
    _atom_type_description
    _atom_type_scat_dispersion_real
    _atom_type_scat_dispersion_imag
    _atom_type_scat_source
    'C' 'C' 0.0033 0.0016
                         'International Tables Vol C Tables 4.2.6.8 and 6.1.1.4'
    'H' 'H' 0.0000 0.0000
                         'International Tables Vol C Tables 4.2.6.8 and 6.1.1.4'
    'N' 'N' 0.0061 0.0033
                         'International Tables Vol C Tables 4.2.6.8 and 6.1.1.4'
    'O' 'O' 0.0106 0.0060
                         'International Tables Vol C Tables 4.2.6.8 and 6.1.1.4'
    'Cl' 'Cl' 0.1484 0.1585
                         'International Tables Vol C Tables 4.2.6.8 and 6.1.1.4'
    'Cu' 'Cu' 0.3201 1.2651
                         'International Tables Vol C Tables 4.2.6.8 and 6.1.1.4'
_computing_data_collection     'APEX2 (Bruker, 2008)'
_computing_cell_refinement     'SAINT (Bruker, 2008)'
_computing_data_reduction
                           'SAINT (Bruker, 2008) and CELL NOW (Sheldrick, 2005)'
_computing_structure_solution     'SHELXTL (Sheldrick, 2008)'
_computing_structure_refinement     'SHELXTL (Sheldrick, 2008)'
_computing_molecular_graphics     'SHELXTL (Sheldrick, 2008)'
_computing_publication_material     'SHELXTL (Sheldrick, 2008)'
loop_
    _atom_site_type_symbol
    _atom_site_label
    _atom_site_fract_x
    _atom_site_fract_y
    _atom_site_fract_z
    _atom_site_U_iso_or_equiv
    _atom_site_adp_type
    _atom_site_calc_flag
    _atom_site_refinement_flags
    _atom_site_occupancy
    _atom_site_disorder_assembly
    _atom_site_disorder_group
    C C1 0.7197(2) 0.9685(2) 0.54155(15) 0.0174(5) Uani d . 1 . .
    C C2 0.8514(3) 0.9625(4) 0.5660(2) 0.0406(9) Uani d . 1 . .
    H H2A 0.8854 0.9046 0.5323 0.061 Uiso calc R 1 . .
    H H2B 0.8683 0.9382 0.6221 0.061 Uiso calc R 1 . .
    H H2C 0.8860 1.0408 0.5593 0.061 Uiso calc R 1 . .
    C C3 0.4643(2) 0.7863(2) 0.45644(15) 0.0166(5) Uani d . 1 . .
    C C4 0.4394(3) 0.6600(2) 0.42948(17) 0.0239(5) Uani d . 1 . .
    H H4A 0.4418 0.6541 0.3718 0.036 Uiso calc R 1 . .
    H H4B 0.3610 0.6366 0.4411 0.036 Uiso calc R 1 . .
    H H4C 0.4991 0.6073 0.4580 0.036 Uiso calc R 1 . .
    N N1 0.7861(2) 0.7142(2) 0.78810(17) 0.0189(6) Uani d P 0.812(4) A 1
    H H1 0.8449 0.7666 0.7777 0.023 Uiso calc PR 0.812(4) A 1
    C C5 0.7036(4) 0.6247(3) 0.5698(2) 0.0245(8) Uani d P 0.812(4) A 1
    H H5A 0.6312 0.5809 0.5778 0.029 Uiso calc PR 0.812(4) A 1
    H H5B 0.6797 0.7055 0.5511 0.029 Uiso calc PR 0.812(4) A 1
    C C6 0.7825(4) 0.6345(4) 0.6499(2) 0.0252(8) Uani d P 0.812(4) A 1
    H H6A 0.8115 0.5548 0.6677 0.030 Uiso calc PR 0.812(4) A 1
    H H6B 0.8517 0.6849 0.6440 0.030 Uiso calc PR 0.812(4) A 1
    N N1B 0.7363(11) 0.6648(11) 0.7942(7) 0.0189(6) Uani d P 0.188(4) A 2
    H H1B 0.6773 0.6120 0.8038 0.023 Uiso calc PR 0.188(4) A 2
    C C6B 0.7335(17) 0.6065(17) 0.6489(11) 0.0252(8) Uani d P 0.188(4) A 2
    H H6B1 0.6645 0.5527 0.6406 0.030 Uiso calc PR 0.188(4) A 2
    H H6B2 0.8028 0.5573 0.6695 0.030 Uiso calc PR 0.188(4) A 2
    C C5B 0.7530(17) 0.6512(16) 0.5689(11) 0.0245(8) Uani d P 0.188(4) A 2
    H H5B1 0.6895 0.7086 0.5505 0.029 Uiso calc PR 0.188(4) A 2
    H H5B2 0.8286 0.6952 0.5752 0.029 Uiso calc PR 0.188(4) A 2
    C C7 0.7144(3) 0.6879(3) 0.71129(18) 0.0278(6) Uani d . 1 . .
    H H7C 0.7609 0.7597 0.7025 0.033 Uiso calc PR 0.188(4) A 2
    H H7D 0.6304 0.7114 0.7001 0.033 Uiso calc PR 0.188(4) A 2
    H H7A 0.6777 0.7626 0.6892 0.033 Uiso d PR 0.812(4) A 1
    H H7B 0.6499 0.6333 0.7206 0.033 Uiso d PR 0.812(4) A 1
    C C8 0.8470(2) 0.6073(2) 0.82870(17) 0.0235(5) Uani d . 1 . .
    H H8D 0.8953 0.5912 0.7862 0.035 Uiso calc PR 0.188(4) A 2
    H H8E 0.8293 0.5324 0.8541 0.035 Uiso calc PR 0.188(4) A 2
    H H8F 0.8904 0.6598 0.8688 0.035 Uiso calc PR 0.188(4) A 2
    H H8A 0.9118 0.5819 0.8001 0.035 Uiso d PR 0.812(4) A 1
    H H8B 0.7904 0.5422 0.8295 0.035 Uiso d PR 0.812(4) A 1
    H H8C 0.8788 0.6291 0.8838 0.035 Uiso d PR 0.812(4) A 1
    C C9 0.7160(3) 0.7754(3) 0.84400(19) 0.0300(6) Uani d . 1 . .
    H H9D 0.6966 0.8432 0.8082 0.045 Uiso calc PR 0.188(4) A 2
    H H9E 0.7878 0.7930 0.8809 0.045 Uiso calc PR 0.188(4) A 2
    H H9F 0.6506 0.7606 0.8746 0.045 Uiso calc PR 0.188(4) A 2
    H H9A 0.6952 0.8553 0.8238 0.045 Uiso d PR 0.812(4) A 1
    H H9B 0.7625 0.7810 0.8973 0.045 Uiso d PR 0.812(4) A 1
    H H9C 0.6436 0.7302 0.8474 0.045 Uiso d PR 0.812(4) A 1
    C C10 0.0463(3) 0.6724(3) 0.49916(18) 0.0293(6) Uani d . 1 . .
    H H10A -0.0239 0.6212 0.4849 0.035 Uiso calc R 1 . .
    H H10B 0.0207 0.7563 0.4940 0.035 Uiso calc R 1 . .
    C C11 0.1022(3) 0.6472(3) 0.58522(18) 0.0283(6) Uani d . 1 . .
    H H11A 0.0406 0.6491 0.6210 0.034 Uiso calc R 1 . .
    H H11B 0.1380 0.5670 0.5883 0.034 Uiso calc R 1 . .
    C C12 0.1966(3) 0.7392(3) 0.61261(18) 0.0267(6) Uani d . 1 . .
    H H12A 0.2394 0.7589 0.5672 0.032 Uiso calc R 1 . .
    H H12B 0.1578 0.8125 0.6281 0.032 Uiso calc R 1 . .
    C C13 0.3698(3) 0.6112(3) 0.6563(2) 0.0321(7) Uani d . 1 . .
    H H13A 0.4199 0.5798 0.7034 0.048 Uiso calc R 1 . .
    H H13B 0.4192 0.6507 0.6212 0.048 Uiso calc R 1 . .
    H H13C 0.3265 0.5459 0.6272 0.048 Uiso calc R 1 . .
    C C14 0.2309(3) 0.6569(3) 0.75181(19) 0.0360(7) Uani d . 1 . .
    H H14A 0.1747 0.7164 0.7658 0.054 Uiso calc R 1 . .
    H H14B 0.2929 0.6449 0.7973 0.054 Uiso calc R 1 . .
    H H14C 0.1895 0.5818 0.7386 0.054 Uiso calc R 1 . .
    Cl Cl1 0.44011(5) 0.92078(5) 0.71072(4) 0.01876(13) Uani d . 1 . .
    Cl Cl2 0.99391(6) 0.88351(7) 0.77784(4) 0.03015(16) Uani d . 1 . .
    Cu Cu1 0.48200(3) 0.97068(2) 0.574297(18) 0.01280(8) Uani d . 1 . .
    N N2 0.2843(2) 0.6984(2) 0.68207(14) 0.0217(5) Uani d . 1 . .
    H H2 0.3285 0.7651 0.6994 0.026 Uiso calc R 1 . .
    O O1 0.65475(16) 0.94688(18) 0.59419(11) 0.0222(4) Uani d . 1 . .
    O O2 0.68435(16) 0.99580(19) 0.46970(11) 0.0226(4) Uani d . 1 . .
    O O3 0.45992(18) 0.80971(15) 0.52892(11) 0.0217(4) Uani d . 1 . .
    O O4 0.48787(17) 0.85928(15) 0.40413(11) 0.0215(4) Uani d . 1 . .
    O O5 0.7561(2) 0.5676(2) 0.50998(13) 0.0322(5) Uani d D 1 . .
    H H5 0.787(4) 0.506(3) 0.531(2) 0.048 Uiso d D 1 . .
    O O6 0.13091(19) 0.6490(2) 0.44697(13) 0.0319(5) Uani d . 1 . .
    H H6 0.0969 0.6451 0.3996 0.048 Uiso calc R 1 . .
loop_
    _atom_site_aniso_label
    _atom_site_aniso_U_11
    _atom_site_aniso_U_22
    _atom_site_aniso_U_33
    _atom_site_aniso_U_12
    _atom_site_aniso_U_13
    _atom_site_aniso_U_23
    C1 0.0166(11) 0.0172(11) 0.0174(12) 0.0003(9) -0.0008(9) -0.0002(9)
    C2 0.0172(13) 0.074(3) 0.0297(16) 0.0020(15) 0.0012(12) 0.0113(17)
    C3 0.0147(10) 0.0146(10) 0.0202(12) -0.0002(9) 0.0012(9) -0.0039(9)
    C4 0.0353(15) 0.0133(11) 0.0241(13) -0.0064(10) 0.0076(12) -0.0036(10)
    N1 0.0184(13) 0.0156(13) 0.0238(13) -0.0010(10) 0.0070(11) -0.0008(11)
    C5 0.024(2) 0.0215(17) 0.0265(16) 0.0052(15) -0.0011(17) -0.0015(14)
    C6 0.022(2) 0.0281(19) 0.0245(16) 0.0078(16) -0.0001(16) -0.0018(14)
    N1B 0.0184(13) 0.0156(13) 0.0238(13) -0.0010(10) 0.0070(11) -0.0008(11)
    C6B 0.022(2) 0.0281(19) 0.0245(16) 0.0078(16) -0.0001(16) -0.0018(14)
    C5B 0.024(2) 0.0215(17) 0.0265(16) 0.0052(15) -0.0011(17) -0.0015(14)
    C7 0.0301(15) 0.0265(14) 0.0254(15) 0.0084(11) -0.0015(12) -0.0017(12)
    C8 0.0252(13) 0.0225(13) 0.0223(13) 0.0028(11) 0.0012(11) 0.0018(11)
    C9 0.0338(15) 0.0266(14) 0.0325(16) 0.0026(12) 0.0145(13) -0.0064(12)
    C10 0.0205(13) 0.0357(15) 0.0301(15) 0.0026(11) -0.0019(11) -0.0038(13)
    C11 0.0247(13) 0.0304(14) 0.0296(15) -0.0043(11) 0.0031(11) -0.0016(12)
    C12 0.0274(14) 0.0220(13) 0.0288(15) 0.0013(11) -0.0033(12) 0.0007(11)
    C13 0.0256(14) 0.0264(14) 0.0431(18) 0.0033(12) 0.0003(13) 0.0048(13)
    C14 0.0360(17) 0.0467(19) 0.0249(15) -0.0124(15) 0.0024(13) 0.0013(14)
    Cl1 0.0248(3) 0.0182(3) 0.0133(3) -0.0063(2) 0.0026(2) -0.0005(2)
    Cl2 0.0299(3) 0.0342(4) 0.0242(3) -0.0153(3) -0.0042(3) 0.0082(3)
    Cu1 0.01441(13) 0.01100(13) 0.01291(14) -0.00040(10) 0.00160(11)
                                                                    -0.00054(10)
    N2 0.0254(11) 0.0159(10) 0.0215(11) -0.0030(9) -0.0048(9) 0.0011(9)
    O1 0.0167(8) 0.0294(10) 0.0202(9) 0.0011(7) 0.0020(7) 0.0052(8)
    O2 0.0158(8) 0.0337(10) 0.0180(9) 0.0035(8) 0.0010(7) 0.0050(8)
    O3 0.0331(10) 0.0135(8) 0.0189(9) -0.0045(7) 0.0054(8) -0.0026(7)
    O4 0.0332(10) 0.0129(8) 0.0187(9) -0.0031(7) 0.0043(8) -0.0020(7)
    O5 0.0470(13) 0.0255(11) 0.0234(11) 0.0082(10) 0.0022(10) -0.0015(9)
    O6 0.0281(10) 0.0425(13) 0.0235(10) 0.0065(10) -0.0021(8) -0.0025(9)
_geom_special_details
;
All e.s.d.'s (except the e.s.d. in the dihedral angle between two l.s. planes)
are estimated using the full covariance matrix. The cell e.s.d.'s are taken
into account individually in the estimation of e.s.d.'s in distances, angles
and torsion angles; correlations between e.s.d.'s in cell parameters are only
used when they are defined by crystal symmetry. An approximate (isotropic)
treatment of cell e.s.d.'s is used for estimating e.s.d.'s involving l.s.
planes.
;
loop_
    _geom_bond_atom_site_label_1
    _geom_bond_atom_site_label_2
    _geom_bond_site_symmetry_2
    _geom_bond_distance
    _geom_bond_publ_flag
    C1 O1 . 1.258(3) ?
    C1 O2 . 1.262(3) ?
    C1 C2 . 1.506(4) ?
    C2 H2A . 0.9800 ?
    C2 H2B . 0.9800 ?
    C2 H2C . 0.9800 ?
    C3 O3 . 1.259(3) ?
    C3 O4 . 1.262(3) ?
    C3 C4 . 1.509(3) ?
    C4 H4A . 0.9800 ?
    C4 H4B . 0.9800 ?
    C4 H4C . 0.9800 ?
    N1 C7 . 1.465(4) ?
    N1 C9 . 1.489(4) ?
    N1 C8 . 1.508(4) ?
    N1 H1 . 0.9300 ?
    C5 O5 . 1.399(4) ?
    C5 C6 . 1.522(6) ?
    C5 H5A . 0.9900 ?
    C5 H5B . 0.9900 ?
    C6 C7 . 1.505(5) ?
    C6 H6A . 0.9900 ?
    C6 H6B . 0.9900 ?
    N1B C7 . 1.412(13) ?
    N1B C8 . 1.469(12) ?
    N1B C9 . 1.538(12) ?
    N1B H1B . 0.9300 ?
    C6B C7 . 1.435(18) ?
    C6B C5B . 1.49(3) ?
    C6B H6B1 . 0.9900 ?
    C6B H6B2 . 0.9900 ?
    C5B O5 . 1.374(18) ?
    C5B H5B1 . 0.9900 ?
    C5B H5B2 . 0.9900 ?
    C7 H7C . 0.9900 ?
    C7 H7D . 0.9900 ?
    C7 H7A . 0.9902 ?
    C7 H7B . 0.9902 ?
    C8 H8D . 0.9800 ?
    C8 H8E . 0.9800 ?
    C8 H8F . 0.9800 ?
    C8 H8A . 0.9804 ?
    C8 H8B . 0.9801 ?
    C8 H8C . 0.9821 ?
    C9 H9D . 0.9800 ?
    C9 H9E . 0.9800 ?
    C9 H9F . 0.9800 ?
    C9 H9A . 0.9799 ?
    C9 H9B . 0.9824 ?
    C9 H9C . 0.9805 ?
    C10 O6 . 1.421(4) ?
    C10 C11 . 1.531(4) ?
    C10 H10A . 0.9900 ?
    C10 H10B . 0.9900 ?
    C11 C12 . 1.522(4) ?
    C11 H11A . 0.9900 ?
    C11 H11B . 0.9900 ?
    C12 N2 . 1.506(4) ?
    C12 H12A . 0.9900 ?
    C12 H12B . 0.9900 ?
    C13 N2 . 1.493(4) ?
    C13 H13A . 0.9800 ?
    C13 H13B . 0.9800 ?
    C13 H13C . 0.9800 ?
    C14 N2 . 1.475(4) ?
    C14 H14A . 0.9800 ?
    C14 H14B . 0.9800 ?
    C14 H14C . 0.9800 ?
    Cl1 Cu1 . 2.4800(9) ?
    Cu1 O3 . 1.9712(18) ?
    Cu1 O4 3_676 1.9714(18) ?
    Cu1 O1 . 1.9762(19) ?
    Cu1 O2 3_676 1.9809(19) ?
    Cu1 Cu1 3_676 2.6793(8) ?
    N2 H2 . 0.9300 ?
    O2 Cu1 3_676 1.9809(19) ?
    O4 Cu1 3_676 1.9714(18) ?
    O5 H5 . 0.837(19) ?
    O6 H6 . 0.8400 ?
loop_
    _geom_angle_atom_site_label_1
    _geom_angle_atom_site_label_2
    _geom_angle_atom_site_label_3
    _geom_angle_site_symmetry_1
    _geom_angle_site_symmetry_3
    _geom_angle
    _geom_angle_publ_flag
    O1 C1 O2 . . 125.7(2) ?
    O1 C1 C2 . . 117.6(2) ?
    O2 C1 C2 . . 116.7(2) ?
    C1 C2 H2A . . 109.5 ?
    C1 C2 H2B . . 109.5 ?
    H2A C2 H2B . . 109.5 ?
    C1 C2 H2C . . 109.5 ?
    H2A C2 H2C . . 109.5 ?
    H2B C2 H2C . . 109.5 ?
    O3 C3 O4 . . 125.7(2) ?
    O3 C3 C4 . . 117.3(2) ?
    O4 C3 C4 . . 116.9(2) ?
    C3 C4 H4A . . 109.5 ?
    C3 C4 H4B . . 109.5 ?
    H4A C4 H4B . . 109.5 ?
    C3 C4 H4C . . 109.5 ?
    H4A C4 H4C . . 109.5 ?
    H4B C4 H4C . . 109.5 ?
    C7 N1 C9 . . 111.7(2) ?
    C7 N1 C8 . . 114.1(2) ?
    C9 N1 C8 . . 109.8(2) ?
    C7 N1 H1 . . 107.0 ?
    C9 N1 H1 . . 107.0 ?
    C8 N1 H1 . . 107.0 ?
    O5 C5 C6 . . 114.4(3) ?
    O5 C5 H5A . . 108.6 ?
    C6 C5 H5A . . 108.6 ?
    O5 C5 H5B . . 108.6 ?
    C6 C5 H5B . . 108.6 ?
    H5A C5 H5B . . 107.6 ?
    C7 C6 C5 . . 110.0(3) ?
    C7 C6 H6A . . 109.7 ?
    C5 C6 H6A . . 109.7 ?
    C7 C6 H6B . . 109.7 ?
    C5 C6 H6B . . 109.7 ?
    H6A C6 H6B . . 108.2 ?
    C7 N1B C8 . . 119.9(8) ?
    C7 N1B C9 . . 111.9(8) ?
    C8 N1B C9 . . 109.2(8) ?
    C7 N1B H1B . . 104.8 ?
    C8 N1B H1B . . 104.8 ?
    C9 N1B H1B . . 104.8 ?
    C7 C6B C5B . . 120.5(15) ?
    C7 C6B H6B1 . . 107.2 ?
    C5B C6B H6B1 . . 107.2 ?
    C7 C6B H6B2 . . 107.2 ?
    C5B C6B H6B2 . . 107.2 ?
    H6B1 C6B H6B2 . . 106.8 ?
    O5 C5B C6B . . 116.6(15) ?
    O5 C5B H5B1 . . 108.1 ?
    C6B C5B H5B1 . . 108.1 ?
    O5 C5B H5B2 . . 108.1 ?
    C6B C5B H5B2 . . 108.1 ?
    H5B1 C5B H5B2 . . 107.3 ?
    N1B C7 C6B . . 125.9(9) ?
    N1 C7 C6 . . 114.3(3) ?
    N1B C7 H7C . . 105.9 ?
    C6B C7 H7C . . 105.9 ?
    N1B C7 H7D . . 105.9 ?
    C6B C7 H7D . . 105.9 ?
    H7C C7 H7D . . 106.2 ?
    N1 C7 H7A . . 108.5 ?
    C6 C7 H7A . . 108.3 ?
    N1 C7 H7B . . 108.9 ?
    C6 C7 H7B . . 109.2 ?
    H7A C7 H7B . . 107.6 ?
    N1B C8 H8D . . 109.5 ?
    N1B C8 H8E . . 109.5 ?
    H8D C8 H8E . . 109.5 ?
    N1B C8 H8F . . 109.5 ?
    H8D C8 H8F . . 109.5 ?
    H8E C8 H8F . . 109.5 ?
    N1 C8 H8A . . 110.0 ?
    N1 C8 H8B . . 109.8 ?
    H8D C8 H8B . . 108.2 ?
    H8A C8 H8B . . 109.5 ?
    N1 C8 H8C . . 108.5 ?
    H8A C8 H8C . . 109.4 ?
    H8B C8 H8C . . 109.5 ?
    N1B C9 H9D . . 109.5 ?
    N1B C9 H9E . . 109.5 ?
    H9D C9 H9E . . 109.5 ?
    N1B C9 H9F . . 109.5 ?
    H9D C9 H9F . . 109.5 ?
    H9E C9 H9F . . 109.5 ?
    N1 C9 H9A . . 109.4 ?
    N1 C9 H9B . . 109.8 ?
    H9A C9 H9B . . 109.5 ?
    N1 C9 H9C . . 109.2 ?
    H9D C9 H9C . . 108.7 ?
    H9A C9 H9C . . 109.4 ?
    H9B C9 H9C . . 109.5 ?
    O6 C10 C11 . . 108.8(2) ?
    O6 C10 H10A . . 109.9 ?
    C11 C10 H10A . . 109.9 ?
    O6 C10 H10B . . 109.9 ?
    C11 C10 H10B . . 109.9 ?
    H10A C10 H10B . . 108.3 ?
    C12 C11 C10 . . 110.4(2) ?
    C12 C11 H11A . . 109.6 ?
    C10 C11 H11A . . 109.6 ?
    C12 C11 H11B . . 109.6 ?
    C10 C11 H11B . . 109.6 ?
    H11A C11 H11B . . 108.1 ?
    N2 C12 C11 . . 113.4(2) ?
    N2 C12 H12A . . 108.9 ?
    C11 C12 H12A . . 108.9 ?
    N2 C12 H12B . . 108.9 ?
    C11 C12 H12B . . 108.9 ?
    H12A C12 H12B . . 107.7 ?
    N2 C13 H13A . . 109.5 ?
    N2 C13 H13B . . 109.5 ?
    H13A C13 H13B . . 109.5 ?
    N2 C13 H13C . . 109.5 ?
    H13A C13 H13C . . 109.5 ?
    H13B C13 H13C . . 109.5 ?
    N2 C14 H14A . . 109.5 ?
    N2 C14 H14B . . 109.5 ?
    H14A C14 H14B . . 109.5 ?
    N2 C14 H14C . . 109.5 ?
    H14A C14 H14C . . 109.5 ?
    H14B C14 H14C . . 109.5 ?
    O3 Cu1 O4 . 3_676 167.29(7) ?
    O3 Cu1 O1 . . 90.72(8) ?
    O4 Cu1 O1 3_676 . 87.44(8) ?
    O3 Cu1 O2 . 3_676 87.99(9) ?
    O4 Cu1 O2 3_676 3_676 91.05(9) ?
    O1 Cu1 O2 . 3_676 167.32(8) ?
    O3 Cu1 Cl1 . . 96.96(6) ?
    O4 Cu1 Cl1 3_676 . 95.74(6) ?
    O1 Cu1 Cl1 . . 97.38(6) ?
    O2 Cu1 Cl1 3_676 . 95.30(6) ?
    O3 Cu1 Cu1 . 3_676 83.76(6) ?
    O4 Cu1 Cu1 3_676 3_676 83.56(6) ?
    O1 Cu1 Cu1 . 3_676 85.02(6) ?
    O2 Cu1 Cu1 3_676 3_676 82.30(6) ?
    Cl1 Cu1 Cu1 . 3_676 177.48(2) ?
    C14 N2 C13 . . 112.6(2) ?
    C14 N2 C12 . . 114.4(2) ?
    C13 N2 C12 . . 111.5(2) ?
    C14 N2 H2 . . 105.9 ?
    C13 N2 H2 . . 105.9 ?
    C12 N2 H2 . . 105.9 ?
    C1 O1 Cu1 . . 121.88(17) ?
    C1 O2 Cu1 . 3_676 124.78(16) ?
    C3 O3 Cu1 . . 123.36(16) ?
    C3 O4 Cu1 . 3_676 123.53(16) ?
    C5B O5 H5 . . 109(3) ?
    C5 O5 H5 . . 106(3) ?
    C10 O6 H6 . . 109.5 ?
loop_
    _geom_torsion_atom_site_label_1
    _geom_torsion_atom_site_label_2
    _geom_torsion_atom_site_label_3
    _geom_torsion_atom_site_label_4
    _geom_torsion_site_symmetry_1
    _geom_torsion_site_symmetry_2
    _geom_torsion_site_symmetry_3
    _geom_torsion_site_symmetry_4
    _geom_torsion
    _geom_torsion_publ_flag
    O5 C5 C6 C7 . . . . -175.3(3) ?
    C7 C6B C5B O5 . . . . -172.2(12) ?
    C8 N1B C7 C6B . . . . 45.4(17) ?
    C9 N1B C7 C6B . . . . 175.1(11) ?
    C8 N1B C7 N1 . . . . -66.4(10) ?
    C9 N1B C7 N1 . . . . 63.3(8) ?
    C8 N1B C7 C6 . . . . 14.5(14) ?
    C9 N1B C7 C6 . . . . 144.3(5) ?
    C5B C6B C7 N1B . . . . -155.9(14) ?
    C5B C6B C7 N1 . . . . -114.2(15) ?
    C5B C6B C7 C6 . . . . -59.1(19) ?
    C9 N1 C7 N1B . . . . -67.2(9) ?
    C8 N1 C7 N1B . . . . 57.9(9) ?
    C9 N1 C7 C6B . . . . -162.1(11) ?
    C8 N1 C7 C6B . . . . -37.0(12) ?
    C9 N1 C7 C6 . . . . 175.5(3) ?
    C8 N1 C7 C6 . . . . -59.4(4) ?
    C5 C6 C7 N1B . . . . 151.0(7) ?
    C5 C6 C7 C6B . . . . 49.7(18) ?
    C5 C6 C7 N1 . . . . -173.2(3) ?
    C7 N1B C8 N1 . . . . 66.6(10) ?
    C9 N1B C8 N1 . . . . -64.3(8) ?
    C7 N1 C8 N1B . . . . -57.1(9) ?
    C9 N1 C8 N1B . . . . 69.1(9) ?
    C7 N1 C9 N1B . . . . 62.5(9) ?
    C8 N1 C9 N1B . . . . -65.1(9) ?
    C7 N1B C9 N1 . . . . -67.1(9) ?
    C8 N1B C9 N1 . . . . 68.0(9) ?
    O6 C10 C11 C12 . . . . 69.3(3) ?
    C10 C11 C12 N2 . . . . -159.0(2) ?
    C11 C12 N2 C14 . . . . -53.9(3) ?
    C11 C12 N2 C13 . . . . 75.3(3) ?
    O2 C1 O1 Cu1 . . . . -7.1(4) ?
    C2 C1 O1 Cu1 . . . . 172.3(2) ?
    O3 Cu1 O1 C1 . . . . 86.9(2) ?
    O4 Cu1 O1 C1 3_676 . . . -80.6(2) ?
    O2 Cu1 O1 C1 3_676 . . . 2.8(5) ?
    Cl1 Cu1 O1 C1 . . . . -176.03(19) ?
    Cu1 Cu1 O1 C1 3_676 . . . 3.18(19) ?
    O1 C1 O2 Cu1 . . . 3_676 7.4(4) ?
    C2 C1 O2 Cu1 . . . 3_676 -172.0(2) ?
    O4 C3 O3 Cu1 . . . . 3.2(4) ?
    C4 C3 O3 Cu1 . . . . -176.89(18) ?
    O4 Cu1 O3 C3 3_676 . . . -5.5(5) ?
    O1 Cu1 O3 C3 . . . . -87.0(2) ?
    O2 Cu1 O3 C3 3_676 . . . 80.3(2) ?
    Cl1 Cu1 O3 C3 . . . . 175.4(2) ?
    Cu1 Cu1 O3 C3 3_676 . . . -2.1(2) ?
    O3 C3 O4 Cu1 . . . 3_676 -2.1(4) ?
    C4 C3 O4 Cu1 . . . 3_676 177.95(17) ?
    C6B C5B O5 C5 . . . . 54.7(17) ?
    C6 C5 O5 C5B . . . . -51.9(17) ?
loop_
    _geom_hbond_atom_site_label_D
    _geom_hbond_atom_site_label_H
    _geom_hbond_atom_site_label_A
    _geom_hbond_site_symmetry_A
    _geom_hbond_distance_DH
    _geom_hbond_distance_HA
    _geom_hbond_distance_DA
    _geom_hbond_angle_DHA
    N1 H1 Cl2 . 0.93 2.15 3.072(3) 169
    N1B H1B Cl1 2_646 0.93 2.53 3.404(13) 156
    N2 H2 Cl1 . 0.93 2.16 3.074(2) 166
    O5 H5 O6 3_666 0.837(19) 1.99(2) 2.810(3) 166(4)
    O6 H6 Cl2 4_475 0.84 2.25 3.082(2) 173
data_global
_journal_date_recd_electronic     2009-01-31
_journal_date_accepted     2009-02-23
_journal_name_full     'Acta Crystallographica, Section E'
_journal_year     2009
_journal_volume     65
_journal_issue      3
_journal_page_first     m345
_journal_page_last     m346
_journal_paper_category     QM
_journal_coeditor_code     SU2095
_publ_contact_author_name
;
'Mazhar, Muhammad'
;
_publ_contact_author_address
;
Department of Chemistry
Quaid-i-Azam University, Islamabad
45320-Pakistan
;
_publ_contact_author_email     mazhar42pk@yahoo.com
_publ_contact_author_fax     ?
_publ_contact_author_phone     ?
_publ_section_title
;\
Tetrakis[(3-hydroxypropyl)dimethylammonium]
tetra-\m-acetato-\k^8^<i>O</i>:<i>O</i>'-bis[chloridocuprate(II)](<i>Cu---\
Cu</i>) dichloride
;
loop_
    _publ_author_name
    _publ_author_address
    'Shahid, Muhammad'
;
Department of Chemistry
Quaid-i-Azam University
Islamabad 45320
Pakistan
;
    'Mazhar, Muhammad'
;
Department of Chemistry
Quaid-i-Azam University
Islamabad 45320
Pakistan
;
    'Zeller, Matthias'
;
STaRBURSTT-Cyberdiffraction Consortium at YSU
and Department of Chemistry
Youngstown State University
1 University Plaza,
Youngstown
Ohio 44555-3663
USA
;
    'Hunter, Allen D. '
;
STaRBURSTT-Cyberdiffraction Consortium at YSU
and Department of Chemistry
Youngstown State University
1 University Plaza,
Youngstown
Ohio 44555-3663
USA
;
_publ_section_synopsis     .
