# Supplementary material for: Tetra­kis[(3-hydroxy­prop­yl)dimethyl­ammonium] tetra-μ-acetato-κ8 O:O′-bis­[chloridocuprate(II)](Cu—Cu) dichloride
Source: Acta Crystallogr Sect E Struct Rep Online. 2009 Feb 28;65(Pt 3):m345–6. doi: 10.1107/S160053680900662X (PMC2968653; doi:10.1107/S160053680900662X)
Supplement: Supplementary file 2 [file e-65-0m345-Isup2.hkl]

# 
# h,k,l, Fc-squared, Fo-squared, sigma(Fo-squared) and status flag 
# 
data_I
_shelx_title ' 08mz502_0m in P2(1)/c' 
_shelx_refln_list_code          4 
_shelx_F_calc_maximum      215.95 
_exptl_crystal_F_000       972.00 
_reflns_d_resolution_high  0.7501 

loop_ 
_symmetry_equiv_pos_as_xyz 
'x, y, z' 
'-x, y+1/2, -z+1/2' 
'-x, -y, -z' 
'x, -y-1/2, z-1/2' 

_cell_length_a    11.4378 
_cell_length_b    11.2662 
_cell_length_c    16.8756 
_cell_angle_alpha  90.000 
_cell_angle_beta   97.940 
_cell_angle_gamma  90.000 

_shelx_F_squared_multiplier     1.000 

loop_ 
_refln_index_h 
_refln_index_k 
_refln_index_l 
_refln_F_squared_calc 
_refln_F_squared_meas 
_refln_F_squared_sigma 
_refln_observed_status 
   1   0   0    24547.48    24188.05    379.24 o 
   2   0   0     2646.20     3006.47     73.12 o 
   3   0   0     9917.86    10816.67    250.39 o 
   4   0   0    31142.53    29433.74    668.39 o 
   5   0   0     8932.00     9124.44    150.77 o 
   6   0   0     8242.08     8175.02    199.70 o 
   7   0   0      499.96      474.38     19.80 o 
   8   0   0     1455.62     1369.58     36.79 o 
   9   0   0      923.39      883.86     42.03 o 
  10   0   0      597.32      620.01     25.75 o 
  11   0   0      552.20      543.62     28.27 o 
  12   0   0       80.60       58.05     16.93 o 
  13   0   0       76.25       83.09     19.00 o 
  15   0   0        4.61       22.02     27.51 o 
   1   1   0        3.52       10.28      1.01 o 
   2   1   0     1064.55     1106.08     30.84 o 
   3   1   0    20100.14    20874.49    336.21 o 
   4   1   0     6513.36     7257.60    123.05 o 
   5   1   0     3235.09     3231.92     38.30 o 
   6   1   0     2189.59     2398.15     50.09 o 
   7   1   0     1293.14     1213.21     22.93 o 
   8   1   0     1373.73     1386.05     26.25 o 
   9   1   0      335.46      331.77     19.50 o 
  10   1   0      171.13      159.03     11.09 o 
  11   1   0       69.73       60.42     13.00 o 
  12   1   0      250.35      242.99     15.47 o 
  13   1   0       48.02       39.20     12.90 o 
  15   1   0      217.75      239.46     25.60 o 
   0   2   0     3676.66     4083.68     97.46 o 
   1   2   0    10213.94    10767.03    109.55 o 
   2   2   0    13946.63    15787.38    361.30 o 
   3   2   0     2216.68     1901.35     37.44 o 
   4   2   0      340.61      284.91     12.50 o 
   5   2   0     3553.50     3480.60     41.12 o 
   6   2   0     4253.03     4176.20     79.06 o 
   7   2   0      858.93      856.70     16.83 o 
   8   2   0     1094.02     1094.24     22.98 o 
   9   2   0      290.12      289.70     19.30 o 
  10   2   0      126.94      123.26     10.43 o 
  11   2   0      775.15      794.01     23.28 o 
  12   2   0     1087.34     1034.98     27.16 o 
  13   2   0       38.01       38.65     13.05 o 
   1   3   0     1838.46     2140.30     28.12 o 
   2   3   0     3201.30     4184.97     74.07 o 
   3   3   0     5782.31     5828.97    101.24 o 
   4   3   0     3026.14     3215.45     61.43 o 
   5   3   0     1718.70     1643.90     23.03 o 
   6   3   0     2141.96     2060.08     46.06 o 
   7   3   0      186.81      165.53      8.87 o 
   8   3   0     1443.32     1548.82     25.50 o 
   9   3   0        3.17       23.53     11.59 o 
  10   3   0      201.93      215.07     12.19 o 
  11   3   0      127.66      116.65     14.01 o 
  12   3   0      198.73      185.69     14.56 o 
  13   3   0      213.87      237.85     18.64 o 
   0   4   0     1541.18     1503.72     45.10 o 
   1   4   0     9783.82     8978.76    119.12 o 
   2   4   0     1841.02     1977.39     31.60 o 
   3   4   0     2532.64     2265.17     30.34 o 
   4   4   0     1435.93     1343.02     32.80 o 
   5   4   0     5691.08     6236.43     69.39 o 
   6   4   0     1099.09     1200.66     33.11 o 
   7   4   0     3335.76     3083.42     40.51 o 
   8   4   0      505.90      495.49     14.06 o 
   9   4   0     2124.11     2111.23     53.57 o 
  10   4   0      194.24      189.17     10.43 o 
  11   4   0      400.19      433.26     18.80 o 
  12   4   0      100.74       98.41     13.50 o 
  13   4   0      216.68      305.32     20.36 o 
   1   5   0     2697.75     2729.63     40.77 o 
   2   5   0      999.73      928.55     21.87 o 
   3   5   0      254.92      221.77      7.16 o 
   4   5   0     3086.44     3381.79     67.57 o 
   5   5   0     1819.15     1701.35     24.44 o 
   6   5   0      914.76      994.82     31.24 o 
   7   5   0     2590.16     2628.09     36.38 o 
   8   5   0     1157.25     1202.33     22.52 o 
   9   5   0      103.32      123.86     15.07 o 
  10   5   0      791.58      816.69     19.55 o 
  11   5   0      720.87      766.70     23.73 o 
  12   5   0      337.06      315.50     17.84 o 
  13   5   0      454.97      444.10     23.48 o 
  14   5   0      171.91      157.93     35.27 o 
   0   6   0     1166.84     1117.62     41.12 o 
   1   6   0      619.29      828.53     25.75 o 
   2   6   0      567.85      460.27     14.87 o 
   3   6   0     2175.52     2262.20     38.40 o 
   4   6   0      908.82      991.95     30.54 o 
   5   6   0     5315.24     5149.15     59.66 o 
   6   6   0      610.90      590.18     18.59 o 
   7   6   0      762.96      821.93     17.94 o 
   8   6   0     1198.63     1302.66     24.09 o 
   9   6   0      794.18      774.51     22.02 o 
  10   6   0      457.63      515.90     16.07 o 
  11   6   0      617.01      620.87     22.32 o 
  12   6   0       29.46       52.36     18.75 o 
  13   6   0        3.80       41.02     19.05 o 
   1   7   0        0.55       -0.20     11.94 o 
   2   7   0       82.78       58.25      7.61 o 
   3   7   0     1286.80     1033.06     23.13 o 
   4   7   0     1359.24     1337.63     33.71 o 
   5   7   0     3357.60     3226.13     47.97 o 
   6   7   0     2065.84     1972.35     51.10 o 
   7   7   0     1840.86     1883.86     34.82 o 
   8   7   0      546.14      586.65     19.10 o 
   9   7   0     1612.36     1645.16     39.25 o 
  10   7   0      424.85      459.62     17.84 o 
  11   7   0     1441.22     1401.67     39.46 o 
  12   7   0     1197.98     1387.36     50.04 o 
  13   7   0     1059.75     1088.90     45.25 o 
   0   8   0       41.16       33.51     14.97 o 
   1   8   0     1810.09     1736.72     44.80 o 
   2   8   0      156.65      157.98     13.50 o 
   3   8   0      332.58      324.87     13.76 o 
   4   8   0      124.22       93.27     13.35 o 
   5   8   0      423.98      448.08     14.66 o 
   6   8   0     2028.82     1940.00     40.16 o 
   7   8   0       47.78       32.05     10.28 o 
   8   8   0     1003.16      998.14     25.45 o 
   9   8   0        0.76        2.87     13.76 o 
  10   8   0     1493.03     1601.73     34.77 o 
  11   8   0       21.96       30.39     21.72 o 
  12   8   0      134.71      165.43     26.86 o 
   1   9   0        4.84        1.01     15.82 o 
   2   9   0      641.83      586.65     22.02 o 
   3   9   0       75.71       73.47     12.60 o 
   4   9   0      533.63      505.12     37.74 o 
   5   9   0      242.78      249.74     15.22 o 
   6   9   0      361.19      371.83     36.03 o 
   7   9   0      120.96      121.85     12.65 o 
   8   9   0     1113.02     1097.67     27.56 o 
   9   9   0     1292.57     1212.71     34.92 o 
  10   9   0      656.42      666.67     22.63 o 
  11   9   0     1570.38     1599.31     44.55 o 
  12   9   0     1046.78     1225.10     50.39 o 
   0  10   0       70.13       71.61     13.91 o 
   1  10   0       62.02       32.50     18.29 o 
   2  10   0       84.50       65.61     13.91 o 
   3  10   0      765.55      756.82     26.10 o 
   4  10   0       17.97       10.23     17.23 o 
   5  10   0      161.86      166.49     14.46 o 
   6  10   0        6.46       33.01     27.31 o 
   7  10   0      953.92      963.58     40.67 o 
   8  10   0      244.69      256.34     24.09 o 
   9  10   0       23.94       46.36     31.60 o 
  10  10   0       42.05       48.53     15.22 o 
  11  10   0      214.28      244.14     46.26 o 
   1  11   0      203.51      193.95     23.63 o 
   2  11   0      459.03      436.64     22.22 o 
   3  11   0       67.64       71.30     14.46 o 
   4  11   0      467.91      481.59     29.23 o 
   5  11   0      662.90      639.46     25.09 o 
   6  11   0      262.74      260.17     21.82 o 
   7  11   0      143.92      171.03     24.54 o 
   8  11   0     1205.58     1108.40     44.95 o 
   9  11   0     1064.49     1156.67     69.79 o 
  10  11   0     1787.89     1865.62     48.98 o 
   0  12   0      921.65      793.41     35.83 o 
   1  12   0       48.76       70.40     23.38 o 
   2  12   0      296.55      300.48     21.37 o 
   3  12   0      236.38      225.80     19.95 o 
   4  12   0     1112.53     1158.54     44.39 o 
   5  12   0      528.24      464.00     22.93 o 
   6  12   0     1379.42     1309.21     41.07 o 
   7  12   0      290.68      281.74     22.98 o 
   8  12   0     1438.27     1420.87     42.83 o 
   9  12   0      353.37      309.00     48.93 o 
   1  13   0      130.67      120.38     26.66 o 
   2  13   0      210.31      165.13     20.96 o 
   3  13   0      293.46      270.20     22.27 o 
   4  13   0      335.04      263.24     28.72 o 
   5  13   0      262.38      260.37     20.51 o 
   6  13   0       39.05       27.87     20.26 o 
   7  13   0      294.67      304.71     25.95 o 
   0  14   0      182.99      162.96     23.48 o 
   1  14   0       33.52       26.46     22.17 o 
   2  14   0      490.26      431.30     27.92 o 
   3  14   0       65.77       38.75     18.90 o 
   4  14   0      302.22      310.66     32.00 o 
   5  14   0      176.00      168.66     17.08 o 
-13   0   4      766.58      857.35     36.58 o 
-12   0   4      357.04      373.95     24.74 o 
  -8   0   2        4.21       13.05     10.99 o 
  -7   0   2       77.95       42.78     10.88 o 
   3   0   0     1327.20     1388.07     40.31 o 
   2   0   0      354.11      376.22     14.51 o 
  -2   0   2      267.48      223.18      9.73 o 
  -3   0   2      571.27      629.13     21.52 o 
  -7   0   4     1097.38     1089.35     29.73 o 
  -8   0   4      921.41     1015.23     30.59 o 
-12   0   6       75.01       62.74     17.33 o 
-13   0   6       38.51       15.87     27.01 o 
-15   1   1       65.20       68.08     20.61 o 
-14   1   1       71.98       46.21     32.91 o 
-13   1   1       59.26       45.50     12.85 o 
-12   1   1       43.14       29.33     11.54 o 
-11   1   1      677.02      656.14     21.77 o 
-10   1   1        3.36       10.83      7.96 o 
  -9   1   1      698.38      636.84     26.00 o 
  -8   1   1      148.41      117.16      9.73 o 
  -7   1   1      294.89      310.21     11.69 o 
  -6   1   1     1608.77     1571.95     29.68 o 
  -5   1   1     2121.11     2309.32     29.08 o 
  -4   1   1      741.09     1111.98     26.20 o 
  -3   1   1     5125.44     5241.92     90.00 o 
  -2   1   1     5869.62     5892.77     98.46 o 
  -1   1   1    18903.68    21184.04    233.71 o 
   0   1   1    11550.20    13083.40    132.63 o 
   1   1   1    29189.95    30956.41    309.50 o 
   2   1   1    13563.48    15394.78    350.57 o 
   3   1   1    14625.58    14871.42    240.87 o 
   4   1   1    15549.37    16672.39    271.05 o 
   5   1   1    21116.35    21947.62    222.88 o 
   6   1   1    21138.85    23068.87    375.97 o 
   7   1   1     4336.46     4021.15     54.22 o 
   8   1   1     1095.62     1069.60     22.32 o 
   9   1   1     1042.46      986.60     31.65 o 
  10   1   1      603.07      624.44     18.19 o 
  11   1   1      326.98      352.74     17.49 o 
  12   1   1      622.94      586.70     20.96 o 
  13   1   1        9.98      -15.02     18.59 o 
-15   2   1       34.87       73.62     28.02 o 
-14   2   1      115.41      112.93     32.91 o 
-13   2   1      345.97      326.03     18.14 o 
-12   2   1     1383.54     1401.77     32.05 o 
-11   2   1      101.34      114.64     13.86 o 
-10   2   1      315.09      321.29     13.96 o 
  -9   2   1     1045.66      923.41     31.90 o 
  -8   2   1      700.46      649.59     15.27 o 
  -7   2   1      453.33      368.71     11.09 o 
  -6   2   1     2783.04     2692.59     56.03 o 
  -5   2   1     1985.74     1980.31     26.10 o 
  -4   2   1     5388.42     5445.90     95.94 o 
  -3   2   1     7260.49     7405.95    125.12 o 
  -2   2   1    46632.86    50390.88    802.32 o 
  -1   2   1      296.16      304.36      5.59 o 
   0   2   1        4.46       39.05      2.67 o 
   1   2   1      559.39      498.72      7.21 o 
   2   2   1    11338.91    13500.64    219.10 o 
   3   2   1     1354.99     1294.90     27.31 o 
   4   2   1      345.49      461.58     15.32 o 
   5   2   1    11652.81    11612.84    121.39 o 
   6   2   1       55.47       63.19     11.09 o 
   7   2   1     6838.26     6704.41     75.79 o 
   8   2   1     1392.02     1461.84     27.01 o 
   9   2   1     2855.16     2926.65     64.40 o 
  10   2   1      744.19      800.11     20.81 o 
  11   2   1     1740.68     1743.02     35.07 o 
  12   2   1        2.18      -11.14     11.14 o 
  13   2   1      418.34      419.35     23.38 o 
-13   3   1      243.07      234.62     16.78 o 
-12   3   1      138.31      109.65     13.40 o 
-11   3   1       52.77       46.16     12.90 o 
-10   3   1      330.02      308.54     13.91 o 
  -9   3   1       18.78       12.50     13.96 o 
  -8   3   1        4.28        4.54      7.00 o 
  -7   3   1      235.88      253.37      9.93 o 
  -6   3   1     1046.11      983.33     28.82 o 
  -5   3   1     1524.51     1550.03     22.12 o 
  -4   3   1      217.04      175.41     11.94 o 
  -3   3   1      943.57      985.29     24.24 o 
  -2   3   1      529.76      893.03     21.77 o 
  -1   3   1      644.59      676.25     10.23 o 
   0   3   1    40673.32    44499.57    501.34 o 
   1   3   1       74.48       63.39      3.43 o 
   2   3   1     1244.67     1131.53     25.15 o 
   3   3   1       76.21       85.82      6.00 o 
   4   3   1      533.50      587.21     18.44 o 
   5   3   1    10123.07     9588.84    101.89 o 
   6   3   1     2787.50     2726.80     56.34 o 
   7   3   1      378.83      365.94     11.49 o 
   8   3   1     1511.90     1555.67     25.55 o 
   9   3   1      984.47      997.34     27.16 o 
  10   3   1     1350.99     1386.46     28.57 o 
  11   3   1     1506.34     1609.89     33.71 o 
  12   3   1      279.64      281.89     18.80 o 
  13   3   1      829.48      820.47     30.28 o 
-14   4   1      679.37      698.27     54.17 o 
-13   4   1      500.92      469.19     20.61 o 
-12   4   1      264.66      235.73     15.87 o 
-11   4   1      163.96      198.29     15.47 o 
-10   4   1      121.93      122.60     10.53 o 
  -9   4   1      328.95      367.70     19.10 o 
  -8   4   1       91.93       55.83      8.06 o 
  -7   4   1      274.33      278.36     10.78 o 
  -6   4   1       61.44       28.87     11.94 o 
  -5   4   1     4570.72     4547.53     52.71 o 
  -4   4   1     6324.50     6810.94    120.33 o 
  -3   4   1     1575.98     1448.84     21.47 o 
  -2   4   1      253.26      288.08     12.60 o 
  -1   4   1     3582.15     3017.41     52.26 o 
   0   4   1    16493.05    18611.64    213.05 o 
   1   4   1     3270.51     3130.84     40.26 o 
   2   4   1     2284.48     2341.97     43.44 o 
   3   4   1       60.50       52.51      5.14 o 
   4   4   1     1274.32     1567.06     36.28 o 
   5   4   1     1420.25     1466.73     21.57 o 
   6   4   1      221.43      280.48     16.53 o 
   7   4   1      194.02      189.67      9.52 o 
   8   4   1      549.83      609.78     15.52 o 
   9   4   1      705.96      687.33     29.08 o 
  10   4   1      142.02      127.94     10.53 o 
  11   4   1      738.41      675.24     22.07 o 
  12   4   1      373.04      461.93     23.03 o 
  13   4   1       96.04      117.21     17.69 o 
-14   5   1      334.60      307.38     44.75 o 
-13   5   1     1320.94     1256.40     32.35 o 
-12   5   1      215.88      238.15     16.63 o 
-11   5   1      610.59      545.99     20.86 o 
-10   5   1      152.65      146.79     10.23 o 
  -9   5   1      472.86      452.01     20.96 o 
  -8   5   1      359.38      372.59     12.95 o 
  -7   5   1      371.93      392.65     12.55 o 
  -6   5   1     4884.75     4830.02     93.93 o 
  -5   5   1     2578.15     2577.75     33.51 o 
  -4   5   1     5212.74     5464.85    101.08 o 
  -3   5   1      980.76      835.94     14.81 o 
  -2   5   1     1692.00     1867.19     31.24 o 
  -1   5   1     7029.86     6943.32     94.53 o 
   0   5   1     9014.22     9974.23    140.39 o 
   1   5   1     3687.65     3650.32     97.46 o 
   2   5   1     1924.82     1977.74     38.90 o 
   3   5   1     1050.05     1128.76     18.09 o 
   4   5   1     1206.41     1115.66     30.49 o 
   5   5   1     1150.22     1260.63     19.85 o 
   6   5   1      421.51      403.88     20.26 o 
   7   5   1     1143.50     1140.09     21.06 o 
   8   5   1     1447.76     1405.55     24.74 o 
   9   5   1      610.52      609.68     22.93 o 
  10   5   1      394.55      431.80     14.71 o 
  11   5   1     1046.73     1018.00     26.96 o 
  12   5   1      159.81      159.89     17.94 o 
  13   5   1      142.28      135.15     17.49 o 
-13   6   1     1206.09     1212.71     46.26 o 
-12   6   1      616.01      572.29     25.50 o 
-11   6   1     2042.92     2212.77     42.18 o 
-10   6   1      337.39      358.68     13.86 o 
  -9   6   1     4245.52     4315.58     74.23 o 
  -8   6   1     2121.35     2026.07     31.95 o 
  -7   6   1     3431.45     3565.31     46.51 o 
  -6   6   1     2533.93     2372.71     42.58 o 
  -5   6   1     8629.15     8572.15     93.68 o 
  -4   6   1     1338.82     1366.60     36.89 o 
  -3   6   1    10619.17    10244.48    123.96 o 
  -2   6   1      286.31      377.08     13.50 o 
  -1   6   1     5981.65     5750.16    147.54 o 
   0   6   1      715.81      831.00     20.51 o 
   1   6   1     6338.35     6825.20    171.83 o 
   2   6   1      742.56      716.91     16.93 o 
   3   6   1      149.99      118.37     10.43 o 
   4   6   1     5396.89     5509.04    103.00 o 
   5   6   1      781.13      785.34     15.07 o 
   6   6   1     2332.04     2188.33     39.86 o 
   7   6   1      329.50      378.64     12.80 o 
   8   6   1     1521.82     1501.95     26.10 o 
   9   6   1      268.41      247.22     14.97 o 
  10   6   1     2062.82     2179.46     35.37 o 
  11   6   1      111.85      121.69     15.22 o 
  12   6   1      689.62      756.02     35.37 o 
  13   6   1      256.38      250.24     25.04 o 
-13   7   1       66.21       46.81     21.37 o 
-12   7   1       17.41        5.14     15.67 o 
-11   7   1       19.21      -17.03     17.03 o 
-10   7   1       13.33        9.68      8.62 o 
  -9   7   1      459.20      505.42     22.88 o 
  -8   7   1      954.38     1003.89     25.09 o 
  -7   7   1      355.50      384.28     15.82 o 
  -6   7   1      358.35      437.19     24.64 o 
  -5   7   1     2230.87     2153.56     29.98 o 
  -4   7   1     5428.45     5488.33    105.92 o 
  -3   7   1      628.26      522.71     15.97 o 
  -2   7   1      106.17       95.64      8.87 o 
  -1   7   1      326.12      282.44     17.99 o 
   0   7   1       19.52       11.29      6.25 o 
   1   7   1      497.48      382.67     11.89 o 
   2   7   1     1399.06     1373.35     26.35 o 
   3   7   1     1254.94     1217.95     30.03 o 
   4   7   1      121.07      101.29     13.30 o 
   5   7   1      260.79      248.63     10.99 o 
   6   7   1      320.71      300.23     15.97 o 
   7   7   1      780.61      778.19     21.01 o 
   8   7   1       65.56       46.16      9.98 o 
   9   7   1     1216.63     1202.43     32.85 o 
  10   7   1      871.81      866.82     23.94 o 
  11   7   1      772.91      615.27     31.90 o 
  12   7   1      480.88      538.53     33.21 o 
  13   7   1      258.70      216.88     25.70 o 
-12   8   1      897.21      988.42     35.17 o 
-11   8   1     1428.39     1451.01     41.17 o 
-10   8   1     1492.84     1572.20     34.52 o 
  -9   8   1     2095.44     2023.80     45.65 o 
  -8   8   1     2365.92     2394.83     42.78 o 
  -7   8   1     2369.26     2306.24     40.67 o 
  -6   8   1      919.51      980.76     27.26 o 
  -5   8   1     1232.43     1222.58     25.25 o 
  -4   8   1      672.22      632.56     22.47 o 
  -3   8   1      699.79      701.09     19.35 o 
  -2   8   1       49.36       40.11     13.20 o 
  -1   8   1      180.43      197.03     18.34 o 
   0   8   1      121.89      124.16     10.93 o 
   1   8   1     1304.42     1426.97     39.36 o 
   2   8   1      146.22      160.04     13.45 o 
   3   8   1      888.51      861.28     19.40 o 
   4   8   1      979.59     1009.78     29.78 o 
   5   8   1      396.09      388.67     15.57 o 
   6   8   1      774.82      787.11     24.29 o 
   7   8   1       58.90       54.47     10.63 o 
   8   8   1      227.17      200.66     13.50 o 
   9   8   1       42.17       20.76     14.41 o 
  10   8   1      592.08      608.02     20.96 o 
  11   8   1      321.92      277.75     25.30 o 
  12   8   1      963.07      967.76     43.74 o 
-12   9   1      273.95      248.78     30.99 o 
-11   9   1      243.26      266.82     24.64 o 
-10   9   1       45.66       13.66     10.83 o 
  -9   9   1        7.96       27.16     15.72 o 
  -8   9   1      750.92      711.02     22.47 o 
  -7   9   1      332.52      322.55     16.07 o 
  -6   9   1       28.86       31.95     18.09 o 
  -5   9   1      401.43      292.42     16.23 o 
  -4   9   1        0.77      -11.69     23.33 o 
  -3   9   1      471.14      460.07     20.21 o 
  -2   9   1      240.62      195.77     18.34 o 
  -1   9   1       82.19       85.87     17.64 o 
   0   9   1       19.38       16.33      8.26 o 
   1   9   1       58.17       50.79     16.28 o 
   2   9   1      253.99      300.53     17.44 o 
   3   9   1      532.83      520.64     21.06 o 
   4   9   1      274.47      224.19     20.81 o 
   5   9   1      162.05      125.73     12.35 o 
   6   9   1      278.33      236.38     31.44 o 
   7   9   1      203.97      193.25     15.97 o 
   8   9   1       36.64       39.36     10.83 o 
   9   9   1      147.38      109.15     17.38 o 
  10   9   1      128.95      175.86     14.36 o 
  11   9   1       19.88       29.78     20.41 o 
-11  10   1      632.57      623.79     41.37 o 
-10  10   1     2420.75     2492.28     57.85 o 
  -9  10   1     1721.45     1678.27     55.98 o 
  -8  10   1     3255.43     3387.68     68.68 o 
  -7  10   1     1111.27      971.94     40.06 o 
  -6  10   1     3101.55     3202.44     79.92 o 
  -5  10   1     1783.77     1635.59     39.81 o 
  -4  10   1     1836.17     1861.69     52.15 o 
  -3  10   1      118.47      125.02     15.17 o 
  -2  10   1      580.77      570.98     27.77 o 
  -1  10   1      496.89      498.11     27.66 o 
   0  10   1       46.19       25.04      9.62 o 
   1  10   1      205.90      183.73     21.62 o 
   2  10   1       66.82       53.21     13.40 o 
   3  10   1     1011.58      906.73     28.82 o 
   4  10   1      837.87      777.63     32.85 o 
   5  10   1      242.68      228.22     15.62 o 
   6  10   1      175.10      124.52     30.44 o 
   7  10   1      739.46      871.06     38.50 o 
   8  10   1      137.14      163.62     20.71 o 
   9  10   1       46.73       44.95     32.45 o 
  10  10   1        9.76       -4.69     18.54 o 
  11  10   1      749.59      594.36     50.39 o 
-10  11   1       33.35       26.91     20.86 o 
  -9  11   1      123.56      243.29     42.33 o 
  -8  11   1      387.56      362.92     28.72 o 
  -7  11   1      668.74      638.76     35.22 o 
  -6  11   1     1385.00     1300.79     48.88 o 
  -5  11   1      344.80      345.13     19.55 o 
  -4  11   1      683.31      668.13     33.06 o 
  -3  11   1      460.90      410.48     21.97 o 
  -2  11   1     1223.58     1162.47     34.27 o 
  -1  11   1      867.74      832.51     35.88 o 
   0  11   1      123.76      124.67     12.55 o 
   1  11   1      194.13      145.08     22.22 o 
   2  11   1      260.22      244.95     18.49 o 
   3  11   1      196.48      175.01     16.58 o 
   4  11   1      126.09       87.53     20.66 o 
   5  11   1      139.56      137.62     14.36 o 
   6  11   1       73.60       32.30     20.21 o 
   7  11   1      289.27      291.46     21.21 o 
   8  11   1      313.82      291.36     26.46 o 
   9  11   1      524.72      608.37     53.16 o 
  10  11   1        3.01       19.65     24.49 o 
  -9  12   1      205.39      188.16     45.25 o 
  -8  12   1     1599.17     1738.74     60.57 o 
  -7  12   1     1586.53     1602.03     45.20 o 
  -6  12   1     1173.43     1168.36     38.70 o 
  -5  12   1       96.03       96.75     14.66 o 
  -4  12   1     2069.69     2172.50     62.48 o 
  -3  12   1     1596.37     1617.20     43.13 o 
  -2  12   1      762.51      677.15     28.37 o 
  -1  12   1        5.02       34.42     22.52 o 
   0  12   1      143.72      122.90     13.35 o 
   1  12   1        7.39      -21.06     21.06 o 
   2  12   1      600.59      525.83     25.60 o 
   3  12   1      134.31      105.47     16.83 o 
   4  12   1      361.47      354.00     29.03 o 
   5  12   1      181.56      183.83     17.23 o 
   6  12   1       87.48       91.11     19.80 o 
   7  12   1       49.59       46.26     17.94 o 
   8  12   1       84.61       75.38     18.09 o 
  -7  13   1      203.03      163.72     22.58 o 
  -6  13   1       74.53       81.68     21.72 o 
  -5  13   1      684.18      624.80     24.14 o 
  -4  13   1      608.63      650.90     36.68 o 
  -3  13   1     2168.44     2118.59     52.86 o 
  -2  13   1      993.93     1020.42     35.58 o 
  -1  13   1      501.19      425.65     27.72 o 
   0  13   1     1074.32     1018.05     30.08 o 
   1  13   1      332.68      327.14     30.74 o 
   2  13   1      125.61      121.64     19.35 o 
   3  13   1      465.06      429.03     25.35 o 
   4  13   1      133.87      104.86     25.20 o 
   5  13   1      187.72      197.03     18.59 o 
   6  13   1      186.99      157.62     23.38 o 
   7  13   1      146.49      185.59     22.78 o 
  -5  14   1      288.69      305.17     19.90 o 
  -4  14   1       52.92       55.03     26.20 o 
  -3  14   1      273.83      264.45     21.06 o 
  -2  14   1      135.34      125.88     18.59 o 
  -1  14   1      556.70      571.63     31.95 o 
   0  14   1      294.05      234.72     18.44 o 
   1  14   1      906.25      955.16     38.50 o 
   2  14   1       29.45       20.31     19.05 o 
   3  14   1      122.79      131.42     20.76 o 
   4  14   1       82.42       87.48     27.06 o 
   5  14   1      288.66      350.32     24.29 o 
   0  15   1      341.31      273.17     20.01 o 
-15   0   2      371.77      310.11     26.10 o 
-14   0   2     1651.47     1583.84     75.69 o 
-13   0   2      238.43      243.34     23.43 o 
-12   0   2      420.65      432.81     26.61 o 
-11   0   2        3.52       -6.15     16.48 o 
-10   0   2     2072.00     1957.13     50.19 o 
  -9   0   2      792.44      768.86     40.72 o 
  -8   0   2       31.43       53.16     12.19 o 
  -7   0   2      582.50      408.92     18.90 o 
  -6   0   2     1209.50     1175.07     43.94 o 
  -5   0   2     7928.73     7689.20    129.45 o 
  -4   0   2     5382.11     5016.17    125.02 o 
  -3   0   2     4268.97     4751.36    116.50 o 
  -2   0   2     1998.84     1713.24     45.81 o 
  -1   0   2     4272.55     4511.00     72.97 o 
   0   0   2     6411.71     6404.74    102.34 o 
   1   0   2    15260.62    16594.39    356.82 o 
   2   0   2     4858.30     4709.08    110.00 o 
   3   0   2    16440.80    17372.98    395.47 o 
   4   0   2     2692.98     2644.67     68.43 o 
   5   0   2    34678.14    36982.05    577.53 o 
   6   0   2     4413.63     4080.25    106.22 o 
   7   0   2    10388.66    10285.80    172.84 o 
   8   0   2     1978.70     2074.19     47.77 o 
   9   0   2     3185.75     3128.22     93.63 o 
  10   0   2      655.17      702.10     27.11 o 
  11   0   2     4987.02     5165.93    103.96 o 
  12   0   2       28.47        4.99     25.95 o 
  13   0   2      921.45      976.88     58.05 o 
-15   1   2      153.15      178.03     19.15 o 
-14   1   2       78.50       65.61     23.18 o 
-13   1   2      500.12      497.46     20.76 o 
-12   1   2      339.28      366.85     17.64 o 
-11   1   2      346.13      328.25     17.49 o 
-10   1   2      124.95       81.23      9.47 o 
  -9   1   2      580.98      625.40     26.46 o 
  -8   1   2       37.28       24.54      8.06 o 
  -7   1   2     2002.19     1845.37     30.59 o 
  -6   1   2      319.10      358.93     12.60 o 
  -5   1   2      837.87      886.83     14.36 o 
  -4   1   2      894.76      983.98     24.34 o 
  -3   1   2     3298.02     3452.18     62.28 o 
  -2   1   2     9803.78    11151.06    182.11 o 
  -1   1   2     1734.58     1788.42     19.95 o 
   0   1   2     2065.53     2052.07     22.27 o 
   1   1   2       11.00       16.38      1.76 o 
   2   1   2      109.84      135.50      5.79 o 
   3   1   2     3895.19     4137.10     70.65 o 
   4   1   2      515.31      534.70     15.27 o 
   5   1   2      195.99      297.61      8.87 o 
   6   1   2      798.73      924.47     25.45 o 
   7   1   2     1411.19     1490.06     25.75 o 
   8   1   2     2412.47     2449.60     38.05 o 
   9   1   2      368.86      377.88     20.36 o 
  10   1   2       39.14       31.60      8.47 o 
  11   1   2      932.62      920.64     24.99 o 
  12   1   2      227.41      281.79     25.35 o 
  13   1   2       39.29       43.54     20.36 o 
-15   2   2      159.49      141.55     18.29 o 
-14   2   2      128.26       90.65     23.68 o 
-13   2   2      769.65      793.71     25.45 o 
-12   2   2      575.99      561.56     20.96 o 
-11   2   2       27.94       23.94     12.50 o 
-10   2   2       84.80       86.57      9.42 o 
  -9   2   2        5.47       21.47     14.01 o 
  -8   2   2      112.13      106.22      8.16 o 
  -7   2   2      174.34      153.74      8.36 o 
  -6   2   2      608.98      564.48     21.52 o 
  -5   2   2      929.87      854.28     14.46 o 
  -4   2   2      116.44      100.03      9.73 o 
  -3   2   2     5783.50     6014.86    103.70 o 
  -2   2   2    19997.65    21739.86    350.47 o 
  -1   2   2     7065.35     7104.92     73.17 o 
   0   2   2     9722.59     9441.14     96.05 o 
   1   2   2      610.34      586.25      8.42 o 
   2   2   2     5109.99     5943.11    141.04 o 
   3   2   2     3717.72     3580.53     50.64 o 
   4   2   2     9056.54     9483.92    157.87 o 
   5   2   2    11972.08    12060.01    125.88 o 
   6   2   2     7452.54     7465.92    129.81 o 
   7   2   2     4757.43     4870.89     57.60 o 
   8   2   2     4299.60     4168.29     57.29 o 
   9   2   2     4183.49     4123.99     82.79 o 
  10   2   2     2307.78     2483.82     41.17 o 
  11   2   2     1803.74     1687.44     34.37 o 
  12   2   2     1510.32     1529.52     39.41 o 
  13   2   2      730.71      710.92     35.63 o 
-14   3   2      335.81      374.05     31.49 o 
-13   3   2     1272.41     1237.75     31.75 o 
-12   3   2      249.67      247.32     16.23 o 
-11   3   2      899.17      878.87     25.09 o 
-10   3   2        8.25       26.91      8.52 o 
  -9   3   2      238.82      187.35     15.37 o 
  -8   3   2        3.39        4.23      6.90 o 
  -7   3   2      759.76      764.98     16.02 o 
  -6   3   2      422.17      454.78     20.26 o 
  -5   3   2      360.11      321.29      8.67 o 
  -4   3   2     1159.68     1250.35     30.64 o 
  -3   3   2      250.29      183.07      7.91 o 
  -2   3   2     1634.88     2079.28     41.42 o 
  -1   3   2      454.81      471.61      7.71 o 
   0   3   2     8010.74     7793.86     89.39 o 
   1   3   2    26190.73    29120.01    623.39 o 
   2   3   2     4297.47     4438.08     52.61 o 
   3   3   2       13.96        7.16      4.23 o 
   4   3   2     2485.26     2595.08     72.36 o 
   5   3   2     4735.13     4403.86     50.74 o 
   6   3   2      553.07      666.52     22.22 o 
   7   3   2      965.39     1029.79     19.05 o 
   8   3   2      607.64      629.53     15.32 o 
   9   3   2      331.61      377.58     20.91 o 
  10   3   2      673.40      670.15     19.10 o 
  11   3   2      780.74      797.84     27.66 o 
  12   3   2      475.11      521.80     23.99 o 
  13   3   2      599.12      621.02     33.61 o 
-14   4   2      435.79      343.21     43.99 o 
-13   4   2     1045.49     1145.59     30.79 o 
-12   4   2      289.46      279.72     16.93 o 
-11   4   2     2445.83     2504.23     44.85 o 
-10   4   2       98.32      103.75     10.38 o 
  -9   4   2      652.61      688.34     24.84 o 
  -8   4   2      210.34      139.33      9.52 o 
  -7   4   2     1951.86     1915.11     28.72 o 
  -6   4   2      648.57      550.27     22.88 o 
  -5   4   2     2847.48     2724.23     34.62 o 
  -4   4   2     2011.04     1895.00     42.63 o 
  -3   4   2      304.73      259.41      8.06 o 
  -2   4   2     2179.45     2143.98     34.17 o 
  -1   4   2       42.10       41.12      2.77 o 
   0   4   2    11644.12    12589.17    142.96 o 
   1   4   2     4477.65     4311.60    109.40 o 
   2   4   2     5368.45     5575.25     74.63 o 
   3   4   2     1606.43     1684.17     24.09 o 
   4   4   2     8553.44     7711.02    189.32 o 
   5   4   2     1002.12     1148.61     18.39 o 
   6   4   2     6568.35     7003.43    125.02 o 
   7   4   2      404.42      375.46     12.14 o 
   8   4   2     2447.73     2346.86     34.22 o 
   9   4   2      162.23      174.65     18.24 o 
  10   4   2      987.47      985.90     21.42 o 
  11   4   2      509.17      543.37     23.99 o 
  12   4   2     1848.93     1939.90     45.30 o 
  13   4   2       26.98       33.86     20.21 o 
  14   4   2      890.93     1065.82     68.18 o 
-14   5   2      418.51      402.88     49.33 o 
-13   5   2     1107.99     1057.76     29.63 o 
-12   5   2     1753.92     1907.60     39.41 o 
-11   5   2     1630.25     1540.30     33.81 o 
-10   5   2      668.31      685.47     20.31 o 
  -9   5   2      390.09      406.96     20.51 o 
  -8   5   2     2248.87     2289.61     34.22 o 
  -7   5   2     1001.90     1083.81     20.56 o 
  -6   5   2     2115.56     2283.87     53.57 o 
  -5   5   2     1506.95     1449.39     22.02 o 
  -4   5   2     2066.27     1908.71     44.55 o 
  -3   5   2     1792.07     1942.82     27.77 o 
  -2   5   2     5335.36     5361.09     76.24 o 
  -1   5   2     1466.40     1580.66     21.82 o 
   0   5   2    13903.93    14849.80    172.24 o 
   1   5   2    13233.09    14046.07    329.86 o 
   2   5   2     5653.23     6268.33     87.13 o 
   3   5   2     7880.20     7618.76    101.74 o 
   4   5   2     1015.07      890.51     37.59 o 
   5   5   2     1046.79     1111.27     18.39 o 
   6   5   2     4874.59     4892.76     73.72 o 
   7   5   2       78.74       78.21      8.62 o 
   8   5   2       14.66       -7.31      7.31 o 
   9   5   2      107.50      145.18     15.22 o 
  10   5   2      930.94      900.08     20.76 o 
  11   5   2      645.83      636.19     22.63 o 
  12   5   2      169.46      172.03     18.54 o 
  13   5   2      142.63      133.69     23.33 o 
-13   6   2      469.69      487.43     26.15 o 
-12   6   2      575.90      613.56     26.51 o 
-11   6   2      260.33      236.54     16.78 o 
-10   6   2      701.99      684.66     20.51 o 
  -9   6   2      787.57      789.73     26.96 o 
  -8   6   2     1972.37     2172.25     33.66 o 
  -7   6   2     1158.59     1094.19     21.16 o 
  -6   6   2      224.36      287.68     14.92 o 
  -5   6   2     1024.23     1049.49     18.29 o 
  -4   6   2     1017.12     1013.41     31.34 o 
  -3   6   2      975.12      954.86     16.78 o 
  -2   6   2     5115.04     4979.33     86.12 o 
  -1   6   2     4042.94     3981.08     59.21 o 
   0   6   2     8963.93     9759.92    116.71 o 
   1   6   2      973.99      988.32     23.48 o 
   2   6   2     7763.89     8032.36    110.71 o 
   3   6   2      503.03      492.82     12.19 o 
   4   6   2      586.91      590.73     32.96 o 
   5   6   2      229.81      230.34      8.47 o 
   6   6   2      606.18      556.11     18.19 o 
   7   6   2      355.20      289.70     11.94 o 
   8   6   2       37.22       28.97      8.01 o 
   9   6   2       22.58       -7.11     11.29 o 
  10   6   2      178.91      161.65     10.78 o 
  11   6   2      176.91      209.27     18.34 o 
  12   6   2      265.68      205.90     23.23 o 
  13   6   2      658.48      873.73     57.85 o 
-13   7   2       18.36        5.19     16.78 o 
-12   7   2      888.71      972.54     33.76 o 
-11   7   2      433.29      448.43     24.64 o 
-10   7   2     1499.66     1476.86     37.59 o 
  -9   7   2     1570.23     1684.17     40.31 o 
  -8   7   2     4190.19     4138.56     62.33 o 
  -7   7   2     1470.80     1505.48     30.49 o 
  -6   7   2     6807.46     6518.77    125.37 o 
  -5   7   2     7454.00     7400.41     82.89 o 
  -4   7   2     6281.75     6689.80    125.37 o 
  -3   7   2     5543.82     5438.39     80.52 o 
  -2   7   2     5398.80     5391.78     93.22 o 
  -1   7   2     1297.76     1163.88     33.21 o 
   0   7   2     5542.93     5731.21     88.64 o 
   1   7   2     1791.90     1848.84     32.35 o 
   2   7   2      823.95      773.90     17.08 o 
   3   7   2       82.50       58.05      8.77 o 
   4   7   2      418.08      364.23     18.54 o 
   5   7   2      442.41      442.48     16.23 o 
   6   7   2      271.96      270.04     15.72 o 
   7   7   2      319.49      306.43     14.41 o 
   8   7   2        1.17       -1.11      8.42 o 
   9   7   2       86.45       66.52     14.81 o 
  10   7   2      145.07      132.43     14.26 o 
  11   7   2      301.91      271.91     20.91 o 
  12   7   2       35.30       -0.86     21.87 o 
  13   7   2       20.79        5.64     32.85 o 
-12   8   2      108.49      116.50     20.41 o 
-11   8   2       92.22      105.47     19.70 o 
-10   8   2        1.77        7.21      8.31 o 
  -9   8   2        6.03       29.43     15.02 o 
  -8   8   2     1322.02     1341.26     30.13 o 
  -7   8   2      365.93      395.62     16.38 o 
  -6   8   2      278.53      289.29     17.44 o 
  -5   8   2     2900.02     2903.53     45.45 o 
  -4   8   2       45.41       47.52     11.49 o 
  -3   8   2      299.37      270.60     14.46 o 
  -2   8   2      351.23      354.05     20.56 o 
  -1   8   2      851.17      793.86     29.43 o 
   0   8   2       18.00       36.63      8.97 o 
   1   8   2     1854.62     1549.22     41.72 o 
   2   8   2     1436.95     1430.45     25.90 o 
   3   8   2      774.13      775.82     20.51 o 
   4   8   2      717.74      693.98     20.76 o 
   5   8   2       90.60      115.19      9.17 o 
   6   8   2      966.27      949.82     32.10 o 
   7   8   2       84.81       74.98     11.24 o 
   8   8   2      638.85      643.79     20.36 o 
   9   8   2      205.94      183.62     18.14 o 
  10   8   2       97.60       64.25     13.00 o 
  11   8   2       93.38      112.32     18.64 o 
  12   8   2      421.47      520.89     35.53 o 
-12   9   2      108.93       70.90     21.62 o 
-11   9   2      244.87      276.55     24.44 o 
-10   9   2      602.79      643.04     22.47 o 
  -9   9   2      849.78      922.96     30.59 o 
  -8   9   2     2080.19     1995.73     39.10 o 
  -7   9   2     2484.68     2541.87     54.22 o 
  -6   9   2     2659.48     2646.48     55.08 o 
  -5   9   2     1781.74     1668.95     48.83 o 
  -4   9   2     3692.85     3630.87    113.83 o 
  -3   9   2     3893.67     3906.76    118.42 o 
  -2   9   2      844.67      884.76     31.85 o 
  -1   9   2      617.67      604.79     27.87 o 
   0   9   2      765.82      799.65     24.54 o 
   1   9   2      190.94      145.83     18.90 o 
   2   9   2       35.56       -4.48     11.59 o 
   3   9   2      136.98      126.78     13.91 o 
   4   9   2      142.41      117.01     18.44 o 
   5   9   2       58.75       52.76     10.38 o 
   6   9   2       16.70       -1.71     23.43 o 
   7   9   2      800.43      840.17     26.91 o 
   8   9   2       43.27       30.94     12.55 o 
   9   9   2       33.48       -0.10     18.59 o 
  10   9   2      150.60      154.75     16.28 o 
  11   9   2      112.27       92.17     19.35 o 
-11  10   2      243.49      201.92     32.91 o 
-10  10   2       41.81       18.95     15.57 o 
  -9  10   2      116.13      145.58     26.15 o 
  -8  10   2      482.47      491.61     24.89 o 
  -7  10   2      180.53      190.38     18.39 o 
  -6  10   2       43.31       48.93     19.80 o 
  -5  10   2       41.39       38.35     10.58 o 
  -4  10   2       81.17      121.49     29.28 o 
  -3  10   2      175.56      171.33     19.45 o 
  -2  10   2      317.96      327.84     22.78 o 
  -1  10   2      235.97      223.74     22.78 o 
   0  10   2     1502.70     1495.15     36.73 o 
   1  10   2      578.75      530.87     28.17 o 
   2  10   2      223.27      244.09     17.69 o 
   3  10   2      946.89      990.38     29.93 o 
   4  10   2      199.42      162.21     21.06 o 
   5  10   2       94.94       74.68     12.19 o 
   6  10   2       42.51       46.96     18.59 o 
   7  10   2      207.79      162.36     22.63 o 
   8  10   2      396.30      421.87     27.92 o 
   9  10   2       12.25        1.56     30.18 o 
  10  10   2      108.49       83.85     21.52 o 
  11  10   2        1.82       -8.67     21.57 o 
-10  11   2      129.70      143.77     19.80 o 
  -9  11   2     2443.24     2411.36    101.34 o 
  -8  11   2     1702.17     1874.14     60.07 o 
  -7  11   2     1337.50     1261.44     47.57 o 
  -6  11   2      692.34      704.62     36.08 o 
  -5  11   2     4718.67     4543.80     72.56 o 
  -4  11   2     3465.68     3472.29     82.09 o 
  -3  11   2     1369.87     1247.83     35.98 o 
  -2  11   2     1083.90     1190.84     41.22 o 
  -1  11   2     2628.65     2512.84     64.70 o 
   0  11   2      703.72      724.72     25.95 o 
   1  11   2     1304.85     1355.77     44.75 o 
   2  11   2      127.91       88.94     15.47 o 
   3  11   2       97.62       87.03     14.97 o 
   4  11   2      235.82      208.01     23.53 o 
   5  11   2       42.62       33.81     11.64 o 
   6  11   2      132.59      100.28     21.62 o 
   7  11   2       11.33      -11.99     14.92 o 
   8  11   2       17.32        5.90     14.81 o 
   9  11   2       18.85        9.52     36.79 o 
  10  11   2       77.93       56.59     24.29 o 
  -9  12   2       56.51       61.78     40.16 o 
  -8  12   2      361.17      418.30     33.16 o 
  -7  12   2      216.95      250.90     28.87 o 
  -6  12   2      243.48      276.90     23.89 o 
  -5  12   2      423.07      479.07     20.96 o 
  -4  12   2      153.84      181.00     26.66 o 
  -3  12   2      839.58      760.00     30.13 o 
  -2  12   2      520.08      456.14     21.62 o 
  -1  12   2     2508.05     2660.49     70.19 o 
   0  12   2      224.37      213.71     15.17 o 
   1  12   2     1710.45     1778.90     54.93 o 
   2  12   2      521.84      532.43     25.90 o 
   3  12   2     1536.91     1598.25     42.68 o 
   4  12   2      174.72      160.50     24.44 o 
   5  12   2      796.64      787.31     29.18 o 
   6  12   2       12.29       20.36     18.29 o 
   7  12   2       23.23       42.58     17.64 o 
   8  12   2       20.40       12.04     16.53 o 
  -7  13   2      450.35      399.95     27.26 o 
  -6  13   2      272.13      308.14     26.10 o 
  -5  13   2      574.56      481.03     22.37 o 
  -4  13   2      409.43      455.13     34.17 o 
  -3  13   2      932.39      857.35     29.18 o 
  -2  13   2      760.28      755.36     27.72 o 
  -1  13   2      808.32      809.93     40.62 o 
   0  13   2      511.55      558.99     23.03 o 
   1  13   2      578.40      507.94     34.22 o 
   2  13   2      537.45      496.45     26.56 o 
   3  13   2      510.20      515.05     26.91 o 
   4  13   2      883.91      930.67     42.13 o 
   5  13   2      138.95      115.80     16.63 o 
   6  13   2      212.47      214.61     24.49 o 
   7  13   2       39.63       53.26     20.16 o 
  -5  14   2       24.73       31.29     13.10 o 
  -4  14   2       48.08       27.11     22.58 o 
  -3  14   2      149.66      111.77     18.19 o 
  -2  14   2      209.75      199.25     19.75 o 
  -1  14   2      698.82      635.28     32.65 o 
   0  14   2      242.02      226.96     18.14 o 
   1  14   2      800.99      783.78     41.47 o 
   2  14   2      215.86      170.88     22.22 o 
   3  14   2      778.93      781.26     33.36 o 
   4  14   2      658.23      765.19     41.67 o 
   5  14   2      238.42      196.02     20.71 o 
-13   0   2       31.91       58.81     18.95 o 
-12   0   2       56.29       63.79     17.74 o 
   8   0   0      194.79      183.73     15.92 o 
   7   0   0       66.90       42.78     11.39 o 
   3   0   2     2200.09     2154.16     59.41 o 
   2   0   2      650.13      629.23     22.02 o 
  -2   0   4      172.78      163.37      6.80 o 
  -3   0   4      272.87      201.16     10.13 o 
  -7   0   6     1250.60     1264.26     32.55 o 
  -8   0   6     1102.19     1071.16     30.99 o 
-12   0   8        0.26       19.00     27.16 o 
-13   0   8       10.03       12.14     26.66 o 
-15   1   3      850.55      757.17     26.56 o 
-14   1   3      587.77      550.02     34.37 o 
-13   1   3     2643.76     2634.44     48.78 o 
-12   1   3     2522.56     2656.51     47.47 o 
-11   1   3     3780.67     3613.84     57.14 o 
-10   1   3       11.09       27.01      8.47 o 
  -9   1   3      883.85      808.88     30.34 o 
  -8   1   3      602.25      615.17     17.13 o 
  -7   1   3     1451.13     1362.37     25.20 o 
  -6   1   3     3112.08     3446.99     54.67 o 
  -5   1   3     3377.04     3534.27     41.37 o 
  -4   1   3     2108.30     2173.01     44.09 o 
  -3   1   3     2023.77     2364.49     45.60 o 
  -2   1   3       65.30       67.17      6.55 o 
  -1   1   3      406.01      325.88     14.21 o 
   0   1   3      660.15      728.20      9.62 o 
   1   1   3       22.76        4.28      1.21 o 
   2   1   3        6.35        9.57      5.69 o 
   3   1   3     4425.09     4474.26     54.57 o 
   4   1   3     2969.42     2927.76     52.56 o 
   5   1   3     4858.74     5397.67     65.81 o 
   6   1   3     6430.36     6343.46    110.71 o 
   7   1   3     1748.90     2062.95     32.25 o 
   8   1   3     2374.42     2376.69     37.14 o 
   9   1   3     2461.23     2665.83     58.10 o 
  10   1   3     3888.06     4093.86     59.41 o 
  11   1   3     2230.26     2220.53     58.66 o 
  12   1   3     1961.45     1989.64     57.45 o 
  13   1   3     1018.88     1000.71     41.77 o 
-15   2   3        7.89       16.43     12.90 o 
-14   2   3        0.40      -26.46     29.58 o 
-13   2   3      506.52      564.53     22.22 o 
-12   2   3       91.80       80.63     12.95 o 
-11   2   3      718.48      810.08     24.14 o 
-10   2   3       57.81       65.76      9.12 o 
  -9   2   3     1747.54     1707.04     46.61 o 
  -8   2   3      478.27      542.16     13.91 o 
  -7   2   3      674.50      630.74     14.11 o 
  -6   2   3       35.02       63.39     12.14 o 
  -5   2   3     2027.63     1957.89     25.90 o 
  -4   2   3      742.80      840.32     23.23 o 
  -3   2   3     1735.16     1436.70     24.79 o 
  -2   2   3     3817.46     4016.86     71.05 o 
  -1   2   3     3101.89     3242.81     75.49 o 
   0   2   3        7.94       17.18      2.47 o 
   1   2   3      950.86      907.39     12.04 o 
   2   2   3     6759.27     6976.17    112.88 o 
   3   2   3     5275.58     5862.48     68.68 o 
   4   2   3      914.01     1015.68     34.22 o 
   5   2   3     3426.66     3669.92     43.13 o 
   6   2   3      436.11      390.48     16.07 o 
   7   2   3     2570.30     2522.82     37.54 o 
   8   2   3      303.26      301.54     12.35 o 
   9   2   3      358.76      371.94     19.80 o 
  10   2   3     1561.29     1484.97     29.38 o 
  11   2   3      447.50      511.42     23.08 o 
  12   2   3      471.02      407.31     29.18 o 
  13   2   3        0.28       25.85     19.85 o 
-14   3   3     1174.19     1187.41     48.32 o 
-13   3   3     1221.36     1125.23     30.34 o 
-12   3   3      880.52      941.10     26.66 o 
-11   3   3      327.61      318.37     17.44 o 
-10   3   3     2463.54     2304.63     40.21 o 
  -9   3   3       97.19      105.12     14.61 o 
  -8   3   3     3161.73     3404.76     44.60 o 
  -7   3   3      773.61      740.39     15.72 o 
  -6   3   3      394.36      346.89     18.85 o 
  -5   3   3     1509.54     1520.60     21.92 o 
  -4   3   3     1379.05     1540.35     35.88 o 
  -3   3   3        4.62       23.99      4.99 o 
  -2   3   3      800.19      763.78     20.21 o 
  -1   3   3      521.49      597.79     20.21 o 
   0   3   3       21.83       12.95      3.02 o 
   1   3   3     2580.60     2889.57     50.04 o 
   2   3   3      618.39      656.19     13.40 o 
   3   3   3      876.79      692.93     12.75 o 
   4   3   3      187.99      180.15     16.53 o 
   5   3   3     4472.22     4528.58     52.10 o 
   6   3   3     1814.82     1791.40     40.11 o 
   7   3   3     2417.71     2346.15     32.80 o 
   8   3   3     2314.41     2170.49     32.10 o 
   9   3   3     1119.32     1165.44     34.72 o 
  10   3   3     1632.65     1654.23     37.14 o 
  11   3   3     4665.24     4704.14     79.82 o 
  12   3   3     1109.95     1074.39     41.57 o 
  13   3   3     1746.49     1799.81     56.03 o 
-14   4   3       17.38       16.38     24.34 o 
-13   4   3      358.77      392.39     19.85 o 
-12   4   3     1038.86     1058.21     28.47 o 
-11   4   3      198.02      194.71     15.62 o 
-10   4   3      560.36      563.47     18.14 o 
  -9   4   3     2421.86     2384.65     36.28 o 
  -8   4   3     1307.58     1374.16     24.09 o 
  -7   4   3     2269.73     2158.65     31.39 o 
  -6   4   3     1571.33     1730.63     43.59 o 
  -5   4   3     1348.80     1268.99     19.85 o 
  -4   4   3      458.30      528.55     20.06 o 
  -3   4   3      367.25      294.13      8.87 o 
  -2   4   3      848.75      890.81     18.19 o 
  -1   4   3     2329.77     2326.20     56.24 o 
   0   4   3      161.36      173.65      5.59 o 
   1   4   3     1066.42     1266.93     25.75 o 
   2   4   3     6683.56     6552.43     76.44 o 
   3   4   3     3663.92     3897.84     55.53 o 
   4   4   3     2565.59     2189.99     65.36 o 
   5   4   3     7482.91     7915.66     86.17 o 
   6   4   3     8153.73     8485.78    147.85 o 
   7   4   3     6025.81     6134.94     71.10 o 
   8   4   3     1742.52     1696.76     27.56 o 
   9   4   3      547.09      485.06     24.19 o 
  10   4   3      158.48      160.24     13.86 o 
  11   4   3      202.73      216.43     18.70 o 
  12   4   3       37.12       22.58     19.55 o 
  13   4   3       30.21       47.92     21.62 o 
-14   5   3      243.04      196.27     30.18 o 
-13   5   3      361.94      378.74     20.66 o 
-12   5   3      903.03      897.26     26.71 o 
-11   5   3      132.33      137.97     15.17 o 
-10   5   3      857.56      828.93     22.37 o 
  -9   5   3      222.00      218.29     17.79 o 
  -8   5   3     4168.27     4060.90     52.36 o 
  -7   5   3     4454.12     4768.34     58.25 o 
  -6   5   3     2543.38     2704.78     60.92 o 
  -5   5   3     1092.21     1188.67     19.40 o 
  -4   5   3      583.78      546.84     21.92 o 
  -3   5   3     1373.75     1298.17     20.96 o 
  -2   5   3     3049.10     3568.53     53.77 o 
  -1   5   3     5249.92     5406.64    121.44 o 
   0   5   3     5898.55     6575.46     70.24 o 
   1   5   3     5246.19     5522.54     93.73 o 
   2   5   3      932.77     1005.55     16.53 o 
   3   5   3     8262.24     8233.47    109.85 o 
   4   5   3     3481.12     3718.20    102.50 o 
   5   5   3     6522.20     6192.69     69.74 o 
   6   5   3     1305.37     1328.20     27.87 o 
   7   5   3      511.69      583.78     15.12 o 
   8   5   3      132.69      144.22      9.83 o 
   9   5   3      460.47      492.02     18.09 o 
  10   5   3      107.64      116.25     11.74 o 
  11   5   3       29.77        9.52     15.02 o 
  12   5   3      225.39      254.78     25.04 o 
  13   5   3      119.07      175.01     24.64 o 
-13   6   3      117.42       85.16     18.19 o 
-12   6   3      429.90      476.80     20.76 o 
-11   6   3      407.17      372.04     19.15 o 
-10   6   3     1064.82     1121.60     26.61 o 
  -9   6   3     1430.11     1509.56     37.59 o 
  -8   6   3     6060.89     6161.30     73.97 o 
  -7   6   3     1288.22     1252.37     23.03 o 
  -6   6   3     5431.44     5385.03     82.04 o 
  -5   6   3     5450.08     5373.74     62.48 o 
  -4   6   3    12114.73    11923.25    206.20 o 
  -3   6   3      524.63      590.98     13.10 o 
  -2   6   3     5693.63     5672.00     81.58 o 
  -1   6   3     3951.01     3789.20     87.13 o 
   0   6   3    19993.92    20591.70    237.79 o 
   1   6   3     2069.49     2186.11     43.34 o 
   2   6   3     5344.51     4925.21     71.66 o 
   3   6   3     1492.80     1649.60     24.69 o 
   4   6   3     4214.01     4173.33     61.17 o 
   5   6   3      386.52      381.91     10.73 o 
   6   6   3     3830.40     3682.47     50.84 o 
   7   6   3      111.89      116.05      9.52 o 
   8   6   3      574.13      598.04     16.13 o 
   9   6   3       56.45       33.86     13.86 o 
  10   6   3     1230.23     1383.58     30.18 o 
  11   6   3      438.10      460.98     24.54 o 
  12   6   3       51.52       59.71     28.27 o 
  13   6   3      112.05      138.37     36.28 o 
-13   7   3       43.17       26.15     18.39 o 
-12   7   3      175.03      139.89     18.64 o 
-11   7   3       86.71       59.91     17.54 o 
-10   7   3       43.35       60.82     11.89 o 
  -9   7   3     1017.75     1203.89     33.96 o 
  -8   7   3      769.99      692.42     20.91 o 
  -7   7   3      533.87      574.61     18.64 o 
  -6   7   3      885.81      922.15     24.29 o 
  -5   7   3     1931.65     1826.17     27.01 o 
  -4   7   3      656.30      667.28     27.82 o 
  -3   7   3      325.32      278.86      9.17 o 
  -2   7   3      817.35      927.70     23.89 o 
  -1   7   3     1157.91      975.06     20.01 o 
   0   7   3      460.34      453.92     11.74 o 
   1   7   3     2709.14     2683.42     43.74 o 
   2   7   3      812.03      786.96     17.59 o 
   3   7   3      925.46      930.42     21.77 o 
   4   7   3     1224.51     1163.78     26.25 o 
   5   7   3      211.15      228.07     10.83 o 
   6   7   3      341.16      382.42     17.69 o 
   7   7   3      743.19      705.93     20.26 o 
   8   7   3       83.91      104.61     11.14 o 
   9   7   3      674.38      697.31     31.29 o 
  10   7   3      111.02       87.78     12.95 o 
  11   7   3       93.66       69.44     16.78 o 
  12   7   3      343.25      449.94     44.34 o 
-12   8   3       93.38       83.15     19.60 o 
-11   8   3      201.10      213.30     21.87 o 
-10   8   3      249.17      242.78     17.13 o 
  -9   8   3      297.09      268.63     19.80 o 
  -8   8   3      433.20      498.92     18.85 o 
  -7   8   3       83.39       75.18     11.44 o 
  -6   8   3     2257.69     2144.84     38.55 o 
  -5   8   3     2047.21     2125.79     36.43 o 
  -4   8   3     2759.44     2758.55     48.68 o 
  -3   8   3     3928.58     3957.00    115.80 o 
  -2   8   3     6961.31     7225.20    188.56 o 
  -1   8   3     3563.86     3432.13     72.71 o 
   0   8   3    10352.85    10893.91    158.98 o 
   1   8   3     7801.35     7824.55    142.05 o 
   2   8   3     2604.25     2756.38     41.82 o 
   3   8   3     1634.33     1525.28     30.74 o 
   4   8   3     1767.66     1803.54     35.78 o 
   5   8   3      147.75      186.85     10.68 o 
   6   8   3      585.45      561.81     25.70 o 
   7   8   3       23.24       25.95     12.30 o 
   8   8   3      169.54      160.90     13.15 o 
   9   8   3       49.35       39.46     19.20 o 
  10   8   3      239.31      226.81     17.64 o 
  11   8   3      176.55      159.89     20.21 o 
  12   8   3       79.27       77.95     35.22 o 
-12   9   3      130.19      104.61     21.92 o 
-11   9   3       44.28       72.56     21.26 o 
-10   9   3       62.30       51.20     13.25 o 
  -9   9   3        5.15      -14.71     14.71 o 
  -8   9   3      486.79      462.49     19.10 o 
  -7   9   3      137.09      122.55     15.67 o 
  -6   9   3       38.39        9.62     14.31 o 
  -5   9   3       89.32      100.98     12.40 o 
  -4   9   3     2005.49     1890.37     73.62 o 
  -3   9   3      732.34      694.29     40.82 o 
  -2   9   3       30.14       56.49     14.76 o 
  -1   9   3        7.26       21.16     16.38 o 
   0   9   3     1556.38     1461.99     34.72 o 
   1   9   3       14.17       44.60     17.33 o 
   2   9   3      275.66      289.70     17.33 o 
   3   9   3      480.18      438.65     19.95 o 
   4   9   3      185.28      228.22     21.16 o 
   5   9   3      370.10      394.41     18.24 o 
   6   9   3       36.65       46.21     24.64 o 
   7   9   3       12.78        0.81     12.24 o 
   8   9   3       75.54       64.95     13.20 o 
   9   9   3      101.07      129.71     21.52 o 
  10   9   3       63.38       51.70     13.50 o 
  11   9   3       70.07       53.36     20.21 o 
-11  10   3      206.62      175.16     32.30 o 
-10  10   3      357.55      344.37     27.87 o 
  -9  10   3      586.21      666.67     37.64 o 
  -8  10   3      155.61      153.34     17.38 o 
  -7  10   3     1695.05     1869.35     46.36 o 
  -6  10   3      105.85      110.05     21.42 o 
  -5  10   3     1738.67     1707.95     35.83 o 
  -4  10   3     1724.04     1662.20     70.80 o 
  -3  10   3     7064.69     7318.58    140.19 o 
  -2  10   3     1654.09     1683.26     48.02 o 
  -1  10   3     3781.81     3838.58     84.10 o 
   0  10   3     1092.95     1343.93     34.57 o 
   1  10   3     3977.89     4003.06     86.22 o 
   2  10   3      784.87      807.87     27.36 o 
   3  10   3      706.01      726.33     25.55 o 
   4  10   3       16.84       18.75     17.79 o 
   5  10   3      868.35      852.01     27.56 o 
   6  10   3        9.28       20.41     17.69 o 
   7  10   3       51.95       39.86     14.16 o 
   8  10   3       30.44        4.18     16.73 o 
   9  10   3      312.41      273.87     40.92 o 
  10  10   3      136.80      159.54     24.44 o 
-10  11   3      191.94      181.51     25.04 o 
  -9  11   3       61.86      138.12     30.13 o 
  -8  11   3      220.33      189.62     23.83 o 
  -7  11   3       56.34       74.88     20.71 o 
  -6  11   3      502.48      462.49     31.80 o 
  -5  11   3      522.98      522.15     20.41 o 
  -4  11   3       69.47      104.71     22.73 o 
  -3  11   3       23.96       29.18     14.41 o 
  -2  11   3       20.51       32.40     14.36 o 
  -1  11   3       21.80       17.94     19.65 o 
   0  11   3      100.42      106.02     13.61 o 
   1  11   3       18.49       32.75     20.31 o 
   2  11   3      519.97      540.14     24.59 o 
   3  11   3      391.31      365.28     20.86 o 
   4  11   3      372.51      399.25     27.66 o 
   5  11   3       39.04       22.17     11.99 o 
   6  11   3      195.68      239.31     24.34 o 
   7  11   3       13.66      -11.74     19.25 o 
   8  11   3       22.78       10.43     17.69 o 
   9  11   3       49.52       37.44     38.10 o 
  -9  12   3      444.19      471.56     53.52 o 
  -8  12   3      320.33      250.19     28.82 o 
  -7  12   3      507.73      552.99     35.48 o 
  -6  12   3      652.03      566.34     36.43 o 
  -5  12   3     1030.46      993.96     29.23 o 
  -4  12   3     1847.16     1811.96     56.99 o 
  -3  12   3     3320.22     3242.00     58.66 o 
  -2  12   3     1420.49     1341.41     39.05 o 
  -1  12   3     2444.77     2431.66     66.31 o 
   0  12   3     1678.80     1529.52     40.97 o 
   1  12   3     1878.23     2044.46     59.41 o 
   2  12   3      567.60      601.16     27.31 o 
   3  12   3     1079.68      945.54     33.01 o 
   4  12   3      348.76      394.51     29.13 o 
   5  12   3     1311.49     1255.19     37.29 o 
   6  12   3        4.05      -18.14     18.14 o 
   7  12   3      143.75      133.23     19.05 o 
   8  12   3       81.23       98.62     23.68 o 
  -7  13   3     1123.26     1134.85     40.36 o 
  -6  13   3      565.33      566.49     30.99 o 
  -5  13   3      733.11      670.80     25.75 o 
  -4  13   3       34.99       71.30     25.95 o 
  -3  13   3      388.35      376.62     21.82 o 
  -2  13   3      121.25      104.46     19.25 o 
  -1  13   3      219.07      259.61     28.82 o 
   0  13   3     1106.05     1065.72     30.94 o 
   1  13   3      372.06      341.50     29.98 o 
   2  13   3      642.38      663.40     30.18 o 
   3  13   3      624.85      577.28     28.17 o 
   4  13   3     1338.50     1402.78     51.10 o 
   5  13   3      493.89      437.24     24.79 o 
   6  13   3      120.43      185.49     24.39 o 
   7  13   3      141.38       93.53     28.47 o 
  -5  14   3       41.12       42.63     14.61 o 
  -4  14   3      462.59      480.58     30.99 o 
  -3  14   3      111.98      101.08     17.89 o 
  -2  14   3       87.63       82.94     17.99 o 
  -1  14   3       39.66       85.16     27.16 o 
   0  14   3      268.69      270.10     19.30 o 
   1  14   3      204.71      169.41     28.17 o 
   2  14   3      728.36      666.32     32.30 o 
   3  14   3      270.03      265.11     23.94 o 
   4  14   3      389.90      374.10     34.01 o 
-15   0   4      192.12      199.40     24.04 o 
-14   0   4     1629.29     1413.52     72.92 o 
-13   0   4     5728.46     5908.59    122.25 o 
-12   0   4     2668.10     2686.24     67.93 o 
-11   0   4     3381.20     3608.85     81.13 o 
-10   0   4     3509.04     3542.08     76.85 o 
  -9   0   4     3487.62     3281.66    103.35 o 
  -8   0   4     6885.51     7058.96    127.29 o 
  -7   0   4     8200.52     8111.07    141.25 o 
  -6   0   4     1362.10     1488.25     53.26 o 
  -5   0   4     9985.45     9719.25    161.30 o 
  -4   0   4     5780.74     5441.31    136.66 o 
  -3   0   4     2039.08     1524.33     31.29 o 
  -2   0   4     1291.12     1138.13     23.99 o 
  -1   0   4     8847.95     9586.97    152.99 o 
   0   0   4     3282.92     4375.44     71.81 o 
   1   0   4    30838.07    32124.72    687.58 o 
   2   0   4       22.33       57.90     10.38 o 
   3   0   4     5948.93     6834.67    111.52 o 
   4   0   4     4970.52     4487.61    107.74 o 
   5   0   4     2328.69     2265.02     44.19 o 
   6   0   4     2220.73     2183.74     61.78 o 
   7   0   4     1097.88     1189.23     31.19 o 
   8   0   4     2239.96     2122.62     48.17 o 
   9   0   4      709.93      732.89     36.53 o 
  10   0   4      865.00      886.93     47.17 o 
  11   0   4     1386.42     1278.01     62.03 o 
  12   0   4     2058.13     2064.31     83.40 o 
  13   0   4     1087.35     1176.33     64.05 o 
-15   1   4      143.08      166.19     16.28 o 
-14   1   4       23.64       28.77     22.07 o 
-13   1   4      296.71      274.83     17.38 o 
-12   1   4      318.41      345.48     17.69 o 
-11   1   4      206.47      220.26     15.77 o 
-10   1   4      181.73      178.08     11.79 o 
  -9   1   4       99.54       78.21     16.18 o 
  -8   1   4      488.22      531.78     16.43 o 
  -7   1   4     1358.56     1385.75     25.65 o 
  -6   1   4     1934.67     2204.70     37.89 o 
  -5   1   4       40.11       58.86      4.38 o 
  -4   1   4     1167.37     1128.86     28.17 o 
  -3   1   4      616.62      632.41     12.30 o 
  -2   1   4       16.41       38.75      4.99 o 
  -1   1   4     4044.13     4038.43     67.98 o 
   0   1   4       65.13       87.78      3.28 o 
   1   1   4     4353.95     4796.06     66.06 o 
   2   1   4     2942.05     3132.35     39.36 o 
   3   1   4     1290.28     1437.15     19.85 o 
   4   1   4      473.39      370.17     11.14 o 
   5   1   4     1083.32     1172.55     19.15 o 
   6   1   4      459.00      435.38     15.87 o 
   7   1   4      734.97      703.10     16.23 o 
   8   1   4      357.19      371.18     13.10 o 
   9   1   4      123.89      134.59     20.86 o 
  10   1   4      624.06      596.02     27.66 o 
  11   1   4      192.17      232.35     23.58 o 
  12   1   4      103.02      113.58     22.32 o 
  13   1   4       76.82      101.44     22.22 o 
-15   2   4      175.23      198.29     17.13 o 
-14   2   4      768.92      773.45     39.51 o 
-13   2   4      990.68     1011.90     28.57 o 
-12   2   4     2051.45     2053.28     40.62 o 
-11   2   4     3165.39     3133.01     52.05 o 
-10   2   4      932.82      965.59     23.78 o 
  -9   2   4     1406.07     1328.00     33.01 o 
  -8   2   4     3999.00     4180.78     58.81 o 
  -7   2   4     6367.86     6316.45     72.01 o 
  -6   2   4     5806.69     5675.88    105.47 o 
  -5   2   4     3764.87     3668.96     43.29 o 
  -4   2   4     1299.08     1315.25     31.65 o 
  -3   2   4     1127.01     1208.07     19.00 o 
  -2   2   4     7324.47     7291.26     98.56 o 
  -1   2   4      419.74      419.30     12.75 o 
   0   2   4        3.31        5.59      2.57 o 
   1   2   4      468.61      537.17     13.86 o 
   2   2   4     2546.13     2469.36     36.38 o 
   3   2   4     1314.36     1853.33     25.09 o 
   4   2   4      503.39      481.94     21.32 o 
   5   2   4     1180.96     1316.21     19.40 o 
   6   2   4     1195.07     1275.39     30.23 o 
   7   2   4      346.16      332.38     11.89 o 
   8   2   4      465.80      492.92     14.97 o 
   9   2   4      395.79      387.00     29.03 o 
  10   2   4     1934.93     2019.87     42.03 o 
  11   2   4     1616.98     1604.60     49.18 o 
  12   2   4     2047.49     1980.51     57.75 o 
  13   2   4     1052.72     1103.11     43.89 o 
-14   3   4       52.63       91.31     25.15 o 
-13   3   4      773.36      752.69     25.35 o 
-12   3   4       46.71       55.33     12.85 o 
-11   3   4      316.41      285.62     16.98 o 
-10   3   4       36.73       29.38      8.57 o 
  -9   3   4        4.08       17.13     11.09 o 
  -8   3   4     2589.70     2543.73     35.83 o 
  -7   3   4      182.62      149.71      8.67 o 
  -6   3   4     3229.77     3233.08     67.62 o 
  -5   3   4     1254.20     1192.85     18.59 o 
  -4   3   4     5608.35     5564.37    100.83 o 
  -3   3   4      270.69      227.31      7.96 o 
  -2   3   4      201.22      335.25      8.52 o 
  -1   3   4      310.29      452.91     14.16 o 
   0   3   4     3130.45     3006.88     34.11 o 
   1   3   4     1050.60     1375.92     27.61 o 
   2   3   4      547.48      443.44     11.34 o 
   3   3   4     1458.89     1627.07     27.11 o 
   4   3   4      307.34      280.12     18.49 o 
   5   3   4     4455.90     4582.20     52.81 o 
   6   3   4     4793.50     5001.80     90.50 o 
   7   3   4       17.49       68.08      7.81 o 
   8   3   4     1820.13     1749.07     30.54 o 
   9   3   4     2733.20     2718.19     85.61 o 
  10   3   4     1320.68     1360.56     33.16 o 
  11   3   4      539.89      602.12     31.75 o 
  12   3   4      745.21      792.45     36.63 o 
  13   3   4      151.95      178.74     24.94 o 
-14   4   4      318.28      359.04     32.50 o 
-13   4   4      506.05      483.20     21.62 o 
-12   4   4     1071.72     1186.76     30.18 o 
-11   4   4      151.18      126.93     14.41 o 
-10   4   4      483.44      491.87     17.28 o 
  -9   4   4      871.84      870.20     23.28 o 
  -8   4   4     1551.61     1521.00     25.75 o 
  -7   4   4     1087.79     1005.55     19.30 o 
  -6   4   4     4435.69     4215.25     84.35 o 
  -5   4   4      200.94      251.45      8.36 o 
  -4   4   4     6490.81     5988.51    109.00 o 
  -3   4   4     2094.00     2118.43     29.98 o 
  -2   4   4     5178.06     5202.51     62.84 o 
  -1   4   4      385.11      398.19     14.11 o 
   0   4   4      723.86      539.08     10.58 o 
   1   4   4     2789.05     2723.02     39.96 o 
   2   4   4      209.19      216.03      7.61 o 
   3   4   4     3515.69     4100.11     58.60 o 
   4   4   4       59.15       72.11     14.71 o 
   5   4   4     2451.87     2313.85     30.64 o 
   6   4   4      756.97      619.25     17.08 o 
   7   4   4     3982.47     4206.53     52.05 o 
   8   4   4      311.24      315.60     12.04 o 
   9   4   4     2024.77     2117.12     43.24 o 
  10   4   4      171.78      185.44     14.51 o 
  11   4   4     1059.81      959.95     38.35 o 
  12   4   4      197.19      182.62     24.24 o 
  13   4   4      449.00      498.47     32.60 o 
-14   5   4       57.10       89.14     28.12 o 
-13   5   4      195.48      204.99     17.64 o 
-12   5   4      499.16      584.64     22.37 o 
-11   5   4      168.97      225.20     16.48 o 
-10   5   4      140.04      141.85     11.44 o 
  -9   5   4      651.64      691.01     21.47 o 
  -8   5   4     1182.32     1176.98     22.58 o 
  -7   5   4     2406.72     2392.61     34.37 o 
  -6   5   4     4716.17     4295.22     67.98 o 
  -5   5   4     1262.75     1292.63     20.71 o 
  -4   5   4      628.83      788.97     26.66 o 
  -3   5   4    13019.39    12665.46    145.38 o 
  -2   5   4     3006.90     3073.09     40.26 o 
  -1   5   4     2592.83     2528.57     48.32 o 
   0   5   4     8778.41     9437.46    109.85 o 
   1   5   4     6824.21     6742.15     90.40 o 
   2   5   4      188.11      199.40      7.86 o 
   3   5   4     1118.62     1229.64     19.90 o 
   4   5   4     2020.16     2055.65     42.68 o 
   5   5   4     5465.71     5701.63     65.16 o 
   6   5   4     1241.23     1277.46     27.21 o 
   7   5   4     1989.28     1940.25     29.63 o 
   8   5   4     2135.54     2026.32     31.34 o 
   9   5   4     1853.96     1971.19     51.95 o 
  10   5   4      192.59      191.54     13.00 o 
  11   5   4     1159.25     1137.32     41.17 o 
  12   5   4      332.17      331.82     27.21 o 
  13   5   4      199.00      198.39     25.55 o 
-13   6   4      247.26      246.11     21.77 o 
-12   6   4      217.14      233.31     17.13 o 
-11   6   4       98.84       81.13     14.61 o 
-10   6   4       76.14       78.56     10.33 o 
  -9   6   4      108.14      101.08     13.66 o 
  -8   6   4     1268.96     1213.16     23.58 o 
  -7   6   4      890.28      986.30     20.21 o 
  -6   6   4      328.90      280.63     13.40 o 
  -5   6   4      681.71      679.82     15.92 o 
  -4   6   4     1384.60     1368.57     38.20 o 
  -3   6   4     4215.28     4095.22     52.81 o 
  -2   6   4     6814.06     6570.62     93.58 o 
  -1   6   4     1917.64     1819.41     47.67 o 
   0   6   4       70.67      150.27      5.85 o 
   1   6   4      305.77      339.43     15.17 o 
   2   6   4      244.40      259.11      8.87 o 
   3   6   4      250.14      282.09      9.32 o 
   4   6   4        7.50        8.77      9.12 o 
   5   6   4     1158.92     1474.69     26.00 o 
   6   6   4     1009.13      923.41     20.51 o 
   7   6   4     2023.77     1944.43     30.28 o 
   8   6   4      442.71      426.46     14.01 o 
   9   6   4      538.63      527.84     27.92 o 
  10   6   4       36.64       49.79     10.78 o 
  11   6   4      209.22      212.10     21.06 o 
  12   6   4      164.53      179.14     34.47 o 
  13   6   4      139.90      152.03     36.63 o 
-13   7   4       32.88       48.48     19.70 o 
-12   7   4       86.79       58.86     17.08 o 
-11   7   4      217.58      204.18     20.76 o 
-10   7   4      470.30      476.75     21.42 o 
  -9   7   4      597.27      598.14     25.09 o 
  -8   7   4      438.04      427.82     16.98 o 
  -7   7   4     3217.23     3219.48     43.94 o 
  -6   7   4      198.74      188.41     12.45 o 
  -5   7   4     1578.24     1517.52     26.35 o 
  -4   7   4     1032.14      928.81     32.65 o 
  -3   7   4     6425.29     6220.61     76.59 o 
  -2   7   4     2411.12     2527.41     49.89 o 
  -1   7   4     9329.52     8794.68    194.96 o 
   0   7   4     3066.09     3483.27     48.27 o 
   1   7   4     9684.83    10274.56    140.59 o 
   2   7   4     4955.21     5116.39     67.73 o 
   3   7   4     3945.99     4065.64     62.84 o 
   4   7   4     1551.24     1409.99     29.73 o 
   5   7   4     3455.92     3378.21     49.84 o 
   6   7   4     3172.56     3160.01     67.12 o 
   7   7   4     2414.31     2573.26     50.49 o 
   8   7   4      453.06      395.57     19.05 o 
   9   7   4      282.00      265.86     22.88 o 
  10   7   4      390.35      383.17     20.21 o 
  11   7   4      195.45      177.83     20.96 o 
  12   7   4       92.36       98.87     32.91 o 
-12   8   4      565.43      645.05     30.23 o 
-11   8   4       66.79       26.71     18.04 o 
-10   8   4      712.55      744.17     27.26 o 
  -9   8   4        0.93        7.26     14.76 o 
  -8   8   4       32.80       22.07     10.53 o 
  -7   8   4      255.78      241.62     14.31 o 
  -6   8   4      760.20      826.56     26.15 o 
  -5   8   4      368.24      407.16     13.30 o 
  -4   8   4      438.76      426.96     17.69 o 
  -3   8   4     2235.81     2207.22     55.48 o 
  -2   8   4      415.35      476.80     32.55 o 
  -1   8   4     2043.19     2061.09     50.59 o 
   0   8   4      783.12      681.29     21.47 o 
   1   8   4      523.68      494.99     24.19 o 
   2   8   4      464.78      426.11     14.26 o 
   3   8   4     1424.56     1332.54     28.42 o 
   4   8   4       18.92       28.22     11.74 o 
   5   8   4       26.07        8.26      7.71 o 
   6   8   4      898.20      900.08     31.80 o 
   7   8   4      148.87      154.75     14.97 o 
   8   8   4      594.72      568.61     22.98 o 
   9   8   4      297.34      321.29     24.89 o 
  10   8   4       19.00       18.54     11.84 o 
  11   8   4      176.83      164.12     22.12 o 
  12   8   4      103.46      123.71     37.64 o 
-12   9   4       37.63       52.81     21.01 o 
-11   9   4      431.62      462.84     28.67 o 
-10   9   4       96.70       75.79     14.46 o 
  -9   9   4      263.85      203.38     19.75 o 
  -8   9   4       70.99       37.54     12.24 o 
  -7   9   4      848.53      938.58     30.39 o 
  -6   9   4      100.48       87.18     16.38 o 
  -5   9   4      429.24      398.74     16.38 o 
  -4   9   4      604.74      599.80     41.87 o 
  -3   9   4       76.99      106.78     17.44 o 
  -2   9   4      778.93      756.42     29.83 o 
  -1   9   4     3731.07     3749.14     80.32 o 
   0   9   4     6279.39     6341.60    101.49 o 
   1   9   4     3892.34     4126.16     85.92 o 
   2   9   4     3436.11     3541.52     64.65 o 
   3   9   4     3767.50     3833.64     68.48 o 
   4   9   4     5346.29     5521.48    108.79 o 
   5   9   4     3336.03     3255.86     61.12 o 
   6   9   4     1705.92     1774.97     49.13 o 
   7   9   4      389.57      389.27     16.93 o 
   8   9   4      538.74      608.77     24.14 o 
   9   9   4      558.56      544.02     30.59 o 
  10   9   4      751.24      774.56     29.38 o 
  11   9   4      210.58      234.62     25.90 o 
-11  10   4      140.97      117.91     31.44 o 
-10  10   4      225.12      270.25     26.00 o 
  -9  10   4       40.06       48.73     23.68 o 
  -8  10   4       22.16      -13.25     13.25 o 
  -7  10   4      271.92      271.71     20.26 o 
  -6  10   4      163.93      175.91     19.80 o 
  -5  10   4      282.63      269.09     17.23 o 
  -4  10   4      454.16      500.68     41.62 o 
  -3  10   4      209.43      184.38     20.66 o 
  -2  10   4      285.29      304.51     22.17 o 
  -1  10   4      242.65      297.66     23.83 o 
   0  10   4     1099.70     1093.79     30.94 o 
   1  10   4      186.57      225.40     22.63 o 
   2  10   4      673.99      660.88     25.45 o 
   3  10   4        5.45        7.21     11.69 o 
   4  10   4       21.77       75.69     19.10 o 
   5  10   4       67.43      104.56     13.50 o 
   6  10   4      377.64      378.79     25.40 o 
   7  10   4       49.06       23.38     13.96 o 
   8  10   4      223.77      245.71     24.39 o 
   9  10   4      287.54      287.63     41.47 o 
  10  10   4       13.11      -21.67     21.67 o 
-10  11   4      368.30      359.24     30.34 o 
  -9  11   4      189.41      223.74     30.59 o 
  -8  11   4      115.96      101.34     18.14 o 
  -7  11   4      247.84      243.69     25.75 o 
  -6  11   4      770.64      669.09     36.53 o 
  -5  11   4       36.98       42.38     11.14 o 
  -4  11   4     1389.00     1342.46     46.96 o 
  -3  11   4      910.85      939.03     31.60 o 
  -2  11   4     2062.08     2047.03     47.82 o 
  -1  11   4     1277.97     1336.47     44.90 o 
   0  11   4     4118.45     3814.74     71.71 o 
   1  11   4     1776.04     1859.88     53.92 o 
   2  11   4     4580.18     4447.96     81.28 o 
   3  11   4     2670.45     2627.03     56.14 o 
   4  11   4     1255.85     1241.63     42.98 o 
   5  11   4      489.68      467.93     21.97 o 
   6  11   4      734.35      801.27     35.88 o 
   7  11   4       46.94       56.99     21.52 o 
   8  11   4      118.98      108.44     22.17 o 
   9  11   4      298.51      339.23     48.68 o 
  -9  12   4      262.28      365.33     54.42 o 
  -8  12   4       73.31       52.15     23.08 o 
  -7  12   4      361.27      380.15     31.49 o 
  -6  12   4       75.32       79.21     25.85 o 
  -5  12   4     1451.76     1490.26     36.28 o 
  -4  12   4      875.94      755.06     38.75 o 
  -3  12   4     1443.58     1313.49     39.10 o 
  -2  12   4      185.13      177.58     19.70 o 
  -1  12   4      334.27      323.21     27.97 o 
   0  12   4      293.03      250.59     18.49 o 
   1  12   4      919.27      885.72     38.75 o 
   2  12   4       74.75       84.51     17.59 o 
   3  12   4      283.55      285.01     21.11 o 
   4  12   4      991.22     1027.37     41.98 o 
   5  12   4      116.16       87.88     15.17 o 
   6  12   4      338.52      343.82     24.84 o 
   7  12   4       49.53       39.46     24.44 o 
   8  12   4      531.96      520.03     36.13 o 
  -7  13   4       57.14       67.52     20.91 o 
  -6  13   4      262.43      305.37     26.76 o 
  -5  13   4      473.93      457.10     21.87 o 
  -4  13   4      667.41      617.49     37.79 o 
  -3  13   4      860.91      945.18     35.32 o 
  -2  13   4      470.26      433.66     25.90 o 
  -1  13   4      398.92      371.58     30.59 o 
   0  13   4      520.38      470.50     24.54 o 
   1  13   4      657.86      694.39     37.69 o 
   2  13   4     1074.33     1020.37     36.03 o 
   3  13   4      812.43      854.63     33.36 o 
   4  13   4      433.67      405.24     32.25 o 
   5  13   4      285.30      274.03     21.21 o 
   6  13   4      291.23      266.37     25.09 o 
  -5  14   4      755.18      746.34     28.37 o 
  -4  14   4      724.84      722.00     41.93 o 
  -3  14   4      705.09      729.01     29.03 o 
  -2  14   4      269.17      224.24     23.33 o 
  -1  14   4      462.20      446.06     34.67 o 
   0  14   4      121.81      114.79     15.57 o 
   1  14   4      149.43      143.61     27.97 o 
   2  14   4      276.44      242.48     23.68 o 
   3  14   4       56.89       61.88     19.80 o 
   4  14   4      795.36      698.17     40.92 o 
  13   0   0       10.20       41.82     18.14 o 
  12   0   0       10.79        2.92     16.93 o 
   8   0   2      264.79      283.20     18.95 o 
   7   0   2     1390.20     1245.76     34.47 o 
   3   0   4      796.08      855.79     31.34 o 
   2   0   4        2.99       13.05      5.74 o 
  -2   0   6     5307.20     5422.06    127.24 o 
  -3   0   6     3096.82     3668.66     91.36 o 
  -7   0   8       57.12       41.47     10.33 o 
  -8   0   8       17.05       24.69     10.78 o 
-12   0  10      329.13      409.33     42.28 o 
-13   0  10      342.68      406.30     43.34 o 
-15   1   5      159.36      153.29     16.02 o 
-14   1   5      445.34      448.93     32.96 o 
-13   1   5      346.89      330.97     18.34 o 
-12   1   5     1867.47     1865.67     38.60 o 
-11   1   5     1414.96     1466.43     38.05 o 
-10   1   5     2208.54     2037.71     37.09 o 
  -9   1   5     2895.77     2795.49     45.15 o 
  -8   1   5    13942.39    13707.29    162.81 o 
  -7   1   5     9519.54     9472.79    115.04 o 
  -6   1   5    17560.73    17542.90    240.47 o 
  -5   1   5     4522.45     4680.81     53.11 o 
  -4   1   5    10393.67    10172.67    172.49 o 
  -3   1   5     2674.94     2382.99     47.12 o 
  -2   1   5    17887.20    17417.78    194.71 o 
  -1   1   5      697.64      534.14     12.09 o 
   0   1   5     5976.56     6477.65     67.83 o 
   1   1   5      114.73      135.60     13.00 o 
   2   1   5      539.25      529.26     11.64 o 
   3   1   5      846.83      985.65     18.34 o 
   4   1   5     5066.96     5128.28    123.00 o 
   5   1   5      231.70      206.50      7.31 o 
   6   1   5      734.02      667.48     18.95 o 
   7   1   5      261.44      339.03     11.59 o 
   8   1   5      971.31      908.45     19.90 o 
   9   1   5      149.88      172.03     16.33 o 
  10   1   5       28.15       35.78     15.27 o 
  11   1   5      255.00      231.85     25.20 o 
  12   1   5       56.79       67.93     21.82 o 
  13   1   5      145.55      177.73     24.84 o 
-15   2   5      254.48      304.76     19.30 o 
-14   2   5       51.42       49.28     22.88 o 
-13   2   5      252.02      305.17     17.89 o 
-12   2   5     1347.36     1232.97     30.64 o 
-11   2   5     1309.20     1327.70     31.04 o 
-10   2   5     1324.91     1280.08     27.92 o 
  -9   2   5      738.48      768.36     21.77 o 
  -8   2   5     1248.57     1187.61     25.04 o 
  -7   2   5     1492.39     1512.23     23.73 o 
  -6   2   5     2870.96     2400.17     53.92 o 
  -5   2   5      465.90      555.36     11.39 o 
  -4   2   5      652.77      621.57     21.11 o 
  -3   2   5     4104.55     4643.27     66.92 o 
  -2   2   5    10963.33    10904.09    144.92 o 
  -1   2   5     1626.95     1605.45     26.10 o 
   0   2   5    14474.22    15027.83    152.63 o 
   1   2   5      821.18      995.67     31.39 o 
   2   2   5     4281.41     4368.99     60.72 o 
   3   2   5      949.86      976.27     16.93 o 
   4   2   5      173.18      130.61     13.05 o 
   5   2   5      970.05      973.80     15.87 o 
   6   2   5      897.85      893.23     23.23 o 
   7   2   5      388.23      457.95     13.30 o 
   8   2   5      441.26      391.99     16.43 o 
   9   2   5        5.06        1.76      9.17 o 
  10   2   5      788.00      761.41     31.19 o 
  11   2   5      187.70      220.91     25.04 o 
  12   2   5     1332.04     1438.91     49.48 o 
  13   2   5      104.74      124.62     23.78 o 
-14   3   5       32.46       28.82     23.89 o 
-13   3   5     1442.06     1598.05     36.89 o 
-12   3   5     1090.75     1048.23     28.37 o 
-11   3   5      815.54      863.05     25.20 o 
-10   3   5      194.75      206.45     12.24 o 
  -9   3   5      366.27      368.46     16.48 o 
  -8   3   5     4011.38     3743.04     54.42 o 
  -7   3   5     5167.83     5329.19     62.79 o 
  -6   3   5      254.04      280.73     14.56 o 
  -5   3   5     2899.66     2393.37     30.74 o 
  -4   3   5      451.81      398.09     17.44 o 
  -3   3   5     8803.32     8945.95    122.05 o 
  -2   3   5      642.31      628.73     14.71 o 
  -1   3   5     2402.29     2501.05     37.89 o 
   0   3   5     1925.94     1957.39     24.19 o 
   1   3   5     5907.54     5976.41     80.68 o 
   2   3   5      721.46      666.42     14.81 o 
   3   3   5     8243.06     8526.20     98.67 o 
   4   3   5      424.07      348.86     19.90 o 
   5   3   5      133.49      125.37      6.20 o 
   6   3   5      297.82      313.33     12.50 o 
   7   3   5      169.18      164.17      9.02 o 
   8   3   5      951.33      933.09     25.04 o 
   9   3   5      362.36      304.61     23.83 o 
  10   3   5      427.19      474.13     25.15 o 
  11   3   5      245.57      186.60     24.24 o 
  12   3   5      673.79      669.14     34.67 o 
  13   3   5      964.35      988.37     42.93 o 
-14   4   5      178.45      204.08     29.23 o 
-13   4   5      527.12      504.06     22.02 o 
-12   4   5      555.26      545.63     21.47 o 
-11   4   5     1267.84     1381.97     32.30 o 
-10   4   5      950.78      866.98     22.93 o 
  -9   4   5      142.74      132.13     13.40 o 
  -8   4   5      329.67      378.03     13.05 o 
  -7   4   5       93.89      108.49      8.82 o 
  -6   4   5     1106.43     1155.67     27.06 o 
  -5   4   5     2157.39     2219.97     29.73 o 
  -4   4   5     1589.09     1309.46     34.62 o 
  -3   4   5      723.20      810.59     18.90 o 
  -2   4   5     1202.58     1008.68     17.33 o 
  -1   4   5     6153.23     5643.23     77.45 o 
   0   4   5     5296.58     5402.41     65.61 o 
   1   4   5      845.60      869.80     17.38 o 
   2   4   5      311.35      328.20     10.88 o 
   3   4   5     1886.64     1856.35     26.71 o 
   4   4   5     2412.02     2604.56     74.48 o 
   5   4   5      458.53      417.79     10.58 o 
   6   4   5     3067.08     3120.51     60.27 o 
   7   4   5      511.35      517.57     13.76 o 
   8   4   5      936.34      975.97     23.28 o 
   9   4   5      390.27      399.70     20.56 o 
  10   4   5     1621.11     1604.35     45.96 o 
  11   4   5      928.35      996.03     39.36 o 
  12   4   5      807.03      795.47     37.49 o 
  13   4   5      408.30      446.21     31.60 o 
-14   5   5      268.12      228.02     33.06 o 
-13   5   5      950.15      891.06     28.12 o 
-12   5   5       97.70       75.13     13.91 o 
-11   5   5      678.24      679.57     23.38 o 
-10   5   5       88.04      102.60     10.78 o 
  -9   5   5     1566.78     1605.00     32.70 o 
  -8   5   5       41.82       37.79      8.62 o 
  -7   5   5      495.89      439.46     13.50 o 
  -6   5   5      303.10      286.37     13.40 o 
  -5   5   5     5215.79     5017.63     58.50 o 
  -4   5   5      496.83      519.98     22.07 o 
  -3   5   5     1238.23     1104.57     23.78 o 
  -2   5   5      451.54      448.18     11.19 o 
  -1   5   5     6042.62     6387.10    108.89 o 
   0   5   5      490.43      370.12      9.52 o 
   1   5   5     1614.11     1752.90     29.13 o 
   2   5   5      395.92      279.22      9.17 o 
   3   5   5     2376.73     2410.80     33.46 o 
   4   5   5      306.50      304.61     13.25 o 
   5   5   5      817.06      845.41     18.34 o 
   6   5   5     1145.23     1022.99     20.76 o 
   7   5   5     1284.88     1304.97     26.71 o 
   8   5   5      610.55      595.52     18.44 o 
   9   5   5      221.23      170.07     20.61 o 
  10   5   5      563.08      579.24     26.86 o 
  11   5   5      308.09      286.02     25.95 o 
  12   5   5      612.49      697.71     34.87 o 
  13   5   5      102.26      139.28     24.39 o 
-13   6   5       25.77       39.25     17.33 o 
-12   6   5      134.80      134.69     15.52 o 
-11   6   5      421.39      393.81     19.60 o 
-10   6   5      349.23      389.17     16.63 o 
  -9   6   5      343.13      381.66     17.64 o 
  -8   6   5      255.78      245.61     12.14 o 
  -7   6   5      233.17      247.67     11.74 o 
  -6   6   5      533.11      492.52     16.38 o 
  -5   6   5      980.45     1027.92     18.49 o 
  -4   6   5     1172.20     1090.91     33.71 o 
  -3   6   5     1676.54     1614.17     31.39 o 
  -2   6   5     1402.69     1493.39     23.83 o 
  -1   6   5     6365.42     6509.65    104.91 o 
   0   6   5      346.28      407.86     12.80 o 
   1   6   5     3974.04     3914.01     56.44 o 
   2   6   5      204.84      193.00      8.01 o 
   3   6   5     2828.99     2678.98     36.99 o 
   4   6   5     1204.16     1140.35     24.54 o 
   5   6   5     6727.67     6831.40     86.67 o 
   6   6   5      572.89      591.84     18.95 o 
   7   6   5     1379.19     1471.82     29.03 o 
   8   6   5      253.16      261.68     13.96 o 
   9   6   5     1969.63     2018.56     53.77 o 
  10   6   5      372.84      372.64     16.78 o 
  11   6   5     1809.27     1830.95     78.06 o 
  12   6   5      248.13      226.05     36.94 o 
-13   7   5      237.21      246.21     23.89 o 
-12   7   5      291.16      310.41     22.63 o 
-11   7   5      129.33      133.74     19.25 o 
-10   7   5      153.95      169.67     15.57 o 
  -9   7   5      163.86      141.75     17.08 o 
  -8   7   5        6.96        2.97      9.68 o 
  -7   7   5      415.69      433.92     14.16 o 
  -6   7   5      809.56      801.11     20.31 o 
  -5   7   5     1353.45     1372.14     22.83 o 
  -4   7   5      593.27      570.53     14.87 o 
  -3   7   5     4926.33     5072.55     64.60 o 
  -2   7   5     5474.08     5644.24     99.07 o 
  -1   7   5      988.96     1086.73     24.14 o 
   0   7   5      877.43      717.72     13.35 o 
   1   7   5     1627.23     1857.36     34.22 o 
   2   7   5     3970.34     4035.66     48.07 o 
   3   7   5      551.82      662.69     14.66 o 
   4   7   5      917.58      861.18     28.32 o 
   5   7   5       68.06       69.34      8.52 o 
   6   7   5      247.42      189.02     15.87 o 
   7   7   5      537.01      644.60     23.23 o 
   8   7   5      646.69      713.38     25.15 o 
   9   7   5      712.59      745.43     32.50 o 
  10   7   5       35.60       39.41     12.14 o 
  11   7   5      132.02      119.53     25.30 o 
  12   7   5      153.27      149.21     36.08 o 
-12   8   5      245.78      220.51     22.27 o 
-11   8   5      197.09      182.42     21.37 o 
-10   8   5      141.87      127.44     14.66 o 
  -9   8   5      106.08       94.23     16.78 o 
  -8   8   5       91.47       72.06     11.84 o 
  -7   8   5      604.16      584.28     19.75 o 
  -6   8   5       80.70       77.50     14.76 o 
  -5   8   5       66.33       72.11      8.82 o 
  -4   8   5      267.00      286.07     15.87 o 
  -3   8   5      636.92      632.96     22.88 o 
  -2   8   5      155.92      162.61     22.42 o 
  -1   8   5     2093.91     2148.27     52.41 o 
   0   8   5     2294.14     2412.01     46.81 o 
   1   8   5     2137.19     2275.91     40.67 o 
   2   8   5     2525.03     2408.18     38.65 o 
   3   8   5     4636.61     4916.39     75.38 o 
   4   8   5     3338.50     3302.27     55.73 o 
   5   8   5     7317.07     7568.52     98.72 o 
   6   8   5     2193.71     2175.48     42.58 o 
   7   8   5     2468.52     2493.75     50.84 o 
   8   8   5      869.97      947.35     29.93 o 
   9   8   5     2133.16     2181.17     58.40 o 
  10   8   5      669.90      704.26     27.31 o 
  11   8   5      748.30      717.72     40.26 o 
-12   9   5      219.77      237.59     24.64 o 
-11   9   5      127.62      183.73     24.24 o 
-10   9   5      130.34      111.92     15.42 o 
  -9   9   5      619.84      638.40     27.72 o 
  -8   9   5       85.52      111.87     15.32 o 
  -7   9   5     1212.78     1167.36     34.57 o 
  -6   9   5      253.85      283.35     20.16 o 
  -5   9   5      880.40      831.00     26.76 o 
  -4   9   5      221.37      261.88     33.16 o 
  -3   9   5     1306.82     1316.77     42.28 o 
  -2   9   5     1886.35     1742.32     66.42 o 
  -1   9   5       56.09       54.88     17.28 o 
   0   9   5       66.35       35.37     10.38 o 
   1   9   5      405.69      456.89     25.25 o 
   2   9   5      431.37      398.34     19.70 o 
   3   9   5       92.99       86.37     13.40 o 
   4   9   5      633.08      662.99     29.18 o 
   5   9   5       11.50       30.18      8.31 o 
   6   9   5       56.77       56.09     14.81 o 
   7   9   5      666.92      643.54     25.15 o 
   8   9   5      293.40      311.06     19.95 o 
   9   9   5       97.17      139.03     23.58 o 
  10   9   5       20.48       36.53     13.86 o 
  11   9   5      328.45      334.29     36.23 o 
-11  10   5      105.23      137.01     30.79 o 
-10  10   5       55.43       54.22     18.95 o 
  -9  10   5        7.98       -6.45     22.58 o 
  -8  10   5      179.97      193.60     19.40 o 
  -7  10   5       29.31       43.19     15.57 o 
  -6  10   5       32.74       13.05     15.82 o 
  -5  10   5      873.22      810.84     33.61 o 
  -4  10   5       24.38       11.34     26.20 o 
  -3  10   5        2.77        6.75     16.02 o 
  -2  10   5      122.25       88.49     16.88 o 
  -1  10   5      418.71      446.06     26.56 o 
   0  10   5     1255.17     1275.75     33.91 o 
   1  10   5      751.24      836.34     34.06 o 
   2  10   5     2731.59     2894.25     58.05 o 
   3  10   5     1287.10     1386.15     36.53 o 
   4  10   5     4184.55     4017.16     87.13 o 
   5  10   5     1840.52     1961.11     44.90 o 
   6  10   5     4123.30     4216.51     91.11 o 
   7  10   5     1534.75     1485.22     52.05 o 
   8  10   5     3203.44     3230.61     84.40 o 
   9  10   5      721.29      721.19     54.47 o 
  10  10   5      730.33      831.50     43.13 o 
-10  11   5        4.42       -9.32     19.70 o 
  -9  11   5       71.56       75.33     27.82 o 
  -8  11   5        4.00       -3.43     15.72 o 
  -7  11   5        4.81       -8.92     19.00 o 
  -6  11   5      214.71      248.98     27.56 o 
  -5  11   5       76.18       49.28     11.19 o 
  -4  11   5      138.42      178.59     35.17 o 
  -3  11   5      668.10      636.69     26.61 o 
  -2  11   5     1284.40     1308.85     36.84 o 
  -1  11   5     1389.66     1336.07     45.20 o 
   0  11   5      893.38      824.95     28.07 o 
   1  11   5     1962.38     2012.82     56.59 o 
   2  11   5     1796.82     1842.44     45.35 o 
   3  11   5      424.88      395.17     22.02 o 
   4  11   5      226.55      228.42     23.78 o 
   5  11   5      172.15      183.37     15.97 o 
   6  11   5      303.87      259.71     23.73 o 
   7  11   5      221.59      225.90     27.26 o 
   8  11   5      143.20      176.52     26.81 o 
   9  11   5      240.06      385.94     50.79 o 
  -8  12   5       30.05       25.55     22.02 o 
  -7  12   5        5.29        0.66     22.73 o 
  -6  12   5        3.89        6.70     23.18 o 
  -5  12   5      399.86      327.34     18.44 o 
  -4  12   5      421.51      390.43     44.75 o 
  -3  12   5       88.23       64.80     17.59 o 
  -2  12   5      232.22      211.49     19.90 o 
  -1  12   5      247.13      215.27     25.75 o 
   0  12   5     1686.74     1595.38     42.28 o 
   1  12   5     1439.83     1506.29     50.14 o 
   2  12   5      715.10      757.93     29.98 o 
   3  12   5      569.42      583.22     26.86 o 
   4  12   5     1487.76     1498.88     50.04 o 
   5  12   5      650.66      651.20     27.21 o 
   6  12   5      775.41      765.54     55.78 o 
   7  12   5      174.89      226.26     30.23 o 
  -7  13   5       12.74        0.71     25.25 o 
  -6  13   5      129.41      108.24     23.58 o 
  -5  13   5      134.39      115.09     15.67 o 
  -4  13   5      643.70      626.26     53.87 o 
  -3  13   5      238.59      257.25     23.18 o 
  -2  13   5     1186.18     1222.18     39.00 o 
  -1  13   5      278.08      287.08     28.72 o 
   0  13   5     2293.13     2151.84     52.71 o 
   1  13   5      672.31      630.04     36.23 o 
   2  13   5      401.82      345.78     24.24 o 
   3  13   5       12.72       23.33     17.33 o 
   4  13   5      202.99      210.13     27.41 o 
   5  13   5       83.29       73.02     15.22 o 
   6  13   5       39.69       56.79     29.33 o 
  -4  14   5      135.10      197.38     42.73 o 
  -3  14   5      416.65      413.56     27.77 o 
  -2  14   5      156.47      157.12     21.72 o 
  -1  14   5      421.45      393.60     33.66 o 
   0  14   5       44.92       56.64     16.48 o 
   1  14   5      262.63      259.61     30.74 o 
   2  14   5      112.01       83.90     20.76 o 
   3  14   5      229.62      239.10     23.53 o 
-15   0   6        1.12        7.66     18.04 o 
-14   0   6       98.19       94.18     34.11 o 
-13   0   6      287.79      223.89     24.04 o 
-12   0   6      560.50      542.61     30.23 o 
-11   0   6      707.50      670.60     31.90 o 
-10   0   6      302.34      311.47     20.21 o 
  -9   0   6      435.71      422.83     24.19 o 
  -8   0   6     8236.44     7758.59    139.03 o 
  -7   0   6     9345.45     9579.47    164.78 o 
  -6   0   6     8733.94     8673.34    148.65 o 
  -5   0   6    13079.12    11756.30    193.65 o 
  -4   0   6     9969.53     8811.81    214.06 o 
  -3   0   6    23141.89    24334.43    557.32 o 
  -2   0   6    39659.61    41055.36    638.55 o 
  -1   0   6     5750.80     6517.31    107.69 o 
   0   0   6    15049.77    15342.12    242.28 o 
   1   0   6     8205.80     8144.23    131.57 o 
   2   0   6     5131.82     4873.36    117.06 o 
   3   0   6     2407.07     2309.32     64.30 o 
   4   0   6      146.38      197.53     16.83 o 
   5   0   6       43.39       31.49      6.10 o 
   6   0   6     3578.14     4104.64    102.34 o 
   7   0   6      135.62      107.99     22.47 o 
   8   0   6      156.33      168.81     23.99 o 
   9   0   6      174.87      223.63     25.80 o 
  10   0   6     2317.57     2352.30     83.90 o 
  11   0   6      182.09      255.94     36.73 o 
  12   0   6      529.16      555.66     46.66 o 
  13   0   6       64.74       98.16     33.16 o 
-15   1   6       85.35       84.66     14.41 o 
-14   1   6       28.28       62.74     23.53 o 
-13   1   6        5.01      -11.94     11.94 o 
-12   1   6      224.04      211.09     15.87 o 
-11   1   6      185.84      137.06     14.56 o 
-10   1   6      190.67      165.74     11.74 o 
  -9   1   6      301.95      324.16     15.67 o 
  -8   1   6     2232.20     2133.65     36.13 o 
  -7   1   6      254.42      314.94     13.10 o 
  -6   1   6     2308.87     2032.27     32.65 o 
  -5   1   6     1924.84     1988.48     30.28 o 
  -4   1   6     1137.57     1150.73     29.78 o 
  -3   1   6      118.52      125.88      7.86 o 
  -2   1   6      991.77     1046.62     17.38 o 
  -1   1   6     4451.53     4738.21     65.81 o 
   0   1   6      160.53      117.26      4.69 o 
   1   1   6    13427.10    14505.28    186.45 o 
   2   1   6     1642.51     1842.09     29.13 o 
   3   1   6     1811.24     2067.84     32.50 o 
   4   1   6     2597.09     2896.67     72.46 o 
   5   1   6     3876.86     3867.76     48.98 o 
   6   1   6      159.81      147.75      9.62 o 
   7   1   6      378.73      342.81     14.71 o 
   8   1   6       59.01       49.74     14.56 o 
   9   1   6      561.58      575.11     28.97 o 
  10   1   6      230.76      222.58     19.60 o 
  11   1   6        4.52      -19.60     19.60 o 
  12   1   6      296.44      292.47     27.41 o 
  13   1   6      354.42      370.93     30.03 o 
-14   2   6      101.22      108.74     24.79 o 
-13   2   6      365.64      327.69     18.54 o 
-12   2   6        9.71        8.21     11.69 o 
-11   2   6      361.40      330.31     17.79 o 
-10   2   6      359.68      371.63     15.32 o 
  -9   2   6     1803.89     1820.78     34.52 o 
  -8   2   6     1920.09     1904.88     33.61 o 
  -7   2   6     4432.35     4519.71     54.32 o 
  -6   2   6     7596.99     7517.17     92.82 o 
  -5   2   6     6374.14     6143.56     76.29 o 
  -4   2   6     3658.18     3296.93     64.85 o 
  -3   2   6     5896.10     5752.78     81.58 o 
  -2   2   6    15807.43    15562.23    175.56 o 
  -1   2   6    10674.84    10775.04    141.04 o 
   0   2   6     7902.57     7620.97     80.22 o 
   1   2   6     4572.58     4619.34     77.95 o 
   2   2   6     2454.64     2329.22     32.30 o 
   3   2   6       11.49       25.95      5.19 o 
   4   2   6     1310.38     1449.90     42.93 o 
   5   2   6     2800.09     2768.18     37.24 o 
   6   2   6      820.91      817.95     18.59 o 
   7   2   6      223.03      193.50     12.70 o 
   8   2   6      100.36      126.43     16.18 o 
   9   2   6      709.82      686.02     30.34 o 
  10   2   6      126.53      117.46     17.03 o 
  11   2   6       95.13       88.79     22.83 o 
  12   2   6       28.24       -6.75     20.71 o 
  13   2   6        9.79       -9.32     20.26 o 
-14   3   6      148.06      134.09     27.11 o 
-13   3   6      243.43      200.05     16.78 o 
-12   3   6     1394.39     1426.67     33.46 o 
-11   3   6      215.86      236.08     18.95 o 
-10   3   6     1174.40     1066.07     25.50 o 
  -9   3   6      733.04      771.54     22.07 o 
  -8   3   6     3863.73     3629.31     53.46 o 
  -7   3   6      341.17      338.12     11.34 o 
  -6   3   6     4636.11     4319.51     58.30 o 
  -5   3   6     2639.07     2752.65     34.57 o 
  -4   3   6     1152.13     1001.52     28.77 o 
  -3   3   6     7696.33     7972.95     94.43 o 
  -2   3   6     1556.42     1472.52     26.51 o 
  -1   3   6     4165.15     4736.55     66.62 o 
   0   3   6      913.27      956.42     14.56 o 
   1   3   6     7493.37     7880.79    126.99 o 
   2   3   6     1780.69     1904.37     26.51 o 
   3   3   6     6954.59     7090.56     76.44 o 
   4   3   6     2119.41     2229.75     63.19 o 
   5   3   6     2870.12     2747.46     34.82 o 
   6   3   6       26.22        7.91      7.81 o 
   7   3   6      255.40      276.29     14.36 o 
   8   3   6      216.60      198.09     14.21 o 
   9   3   6      356.76      264.75     23.58 o 
  10   3   6      179.49      228.83     19.55 o 
  11   3   6      205.43      138.07     22.78 o 
  12   3   6      134.29      135.05     23.43 o 
  13   3   6      534.90      524.37     33.66 o 
-14   4   6       89.31       78.56     26.10 o 
-13   4   6      148.12      129.71     15.72 o 
-12   4   6      537.59      513.53     21.37 o 
-11   4   6      582.52      595.32     25.90 o 
-10   4   6      227.45      229.68     13.15 o 
  -9   4   6     1006.94      931.38     24.29 o 
  -8   4   6     1056.13      969.92     23.13 o 
  -7   4   6     2871.51     2795.13     38.15 o 
  -6   4   6     1437.39     1401.47     26.25 o 
  -5   4   6      566.83      628.83     13.00 o 
  -4   4   6      182.26      184.23     14.76 o 
  -3   4   6     4849.40     4755.64     59.97 o 
  -2   4   6      947.50      792.70     18.14 o 
  -1   4   6     3098.52     2719.09     41.93 o 
   0   4   6      177.21      182.92      6.45 o 
   1   4   6     2029.01     1856.55     30.79 o 
   2   4   6      548.62      618.04     12.85 o 
   3   4   6     4720.98     5181.09     58.35 o 
   4   4   6     1001.27      952.99     26.00 o 
   5   4   6     1458.62     1342.26     24.39 o 
   6   4   6      325.37      331.77     12.24 o 
   7   4   6     2268.60     2303.92     38.10 o 
   8   4   6       81.91       75.13     10.88 o 
   9   4   6      748.01      809.08     47.97 o 
  10   4   6      194.37      176.87     18.64 o 
  11   4   6      226.13      239.66     25.55 o 
  12   4   6      568.15      615.78     34.62 o 
  13   4   6       37.71       39.05     22.47 o 
-14   5   6       54.01       59.36     28.12 o 
-13   5   6      362.15      419.20     21.21 o 
-12   5   6      291.86      228.42     17.08 o 
-11   5   6     1206.65     1316.61     37.89 o 
-10   5   6     1711.64     1587.97     32.75 o 
  -9   5   6      747.21      831.25     27.61 o 
  -8   5   6       50.55       53.36     10.68 o 
  -7   5   6     3791.32     3938.61     50.49 o 
  -6   5   6      761.70      796.68     19.80 o 
  -5   5   6     2641.87     2762.48     36.13 o 
  -4   5   6      329.77      310.81     13.40 o 
  -3   5   6      675.09      743.97     18.95 o 
  -2   5   6      190.76      124.97      7.46 o 
  -1   5   6       86.11      163.42     12.09 o 
   0   5   6     3802.17     3601.09     47.07 o 
   1   5   6       41.20       69.89      8.57 o 
   2   5   6     2666.52     2434.03     31.29 o 
   3   5   6       66.91       96.95      6.80 o 
   4   5   6     1232.76     1232.36     32.55 o 
   5   5   6     1951.54     1956.53     27.97 o 
   6   5   6      653.49      667.53     19.65 o 
   7   5   6       73.08       71.35     10.43 o 
   8   5   6      720.70      727.04     20.46 o 
   9   5   6      270.92      323.61     34.37 o 
  10   5   6      851.02      926.69     34.42 o 
  11   5   6      622.56      644.05     33.71 o 
  12   5   6      627.98      694.29     36.23 o 
  13   5   6      258.76      238.80     28.17 o 
-13   6   6      258.69      309.55     23.89 o 
-12   6   6     1146.23     1118.53     30.34 o 
-11   6   6      481.11      516.86     21.72 o 
-10   6   6      755.32      723.01     21.57 o 
  -9   6   6      112.83      107.23     15.87 o 
  -8   6   6     2356.40     2354.97     35.93 o 
  -7   6   6      265.08      259.16     12.04 o 
  -6   6   6      182.12      178.74     12.55 o 
  -5   6   6      258.96      277.75      9.83 o 
  -4   6   6       42.62       41.62      8.62 o 
  -3   6   6      604.39      567.30     17.33 o 
  -2   6   6      282.38      296.30     10.13 o 
  -1   6   6      870.18      900.33     32.30 o 
   0   6   6     2292.42     2159.76     31.54 o 
   1   6   6     1395.44     1538.79     27.77 o 
   2   6   6      404.40      357.32     10.33 o 
   3   6   6     6243.11     6371.58     71.61 o 
   4   6   6     1777.67     1885.38     34.72 o 
   5   6   6     2170.36     2248.59     31.60 o 
   6   6   6      339.11      290.71     14.76 o 
   7   6   6      534.37      541.05     17.94 o 
   8   6   6      477.77      495.34     17.64 o 
   9   6   6      284.03      266.67     32.96 o 
  10   6   6      285.90      321.70     19.10 o 
  11   6   6      164.72      182.47     35.73 o 
  12   6   6      222.80      223.89     36.63 o 
-13   7   6     1005.86     1042.99     38.45 o 
-12   7   6      383.42      415.07     25.04 o 
-11   7   6     1854.28     1867.08     47.37 o 
-10   7   6       26.20       41.62     10.68 o 
  -9   7   6      238.54      214.21     18.80 o 
  -8   7   6       85.97      107.48     10.18 o 
  -7   7   6      608.52      570.37     16.18 o 
  -6   7   6      464.05      434.42     16.38 o 
  -5   7   6     1201.40     1162.97     20.76 o 
  -4   7   6      685.64      698.32     17.38 o 
  -3   7   6      360.33      356.26     15.07 o 
  -2   7   6      548.78      566.24     14.06 o 
  -1   7   6       18.84       21.57      8.62 o 
   0   7   6     2784.54     2817.26     35.78 o 
   1   7   6      101.80      107.23      9.02 o 
   2   7   6     1677.24     1769.33     25.90 o 
   3   7   6      396.22      426.71     12.45 o 
   4   7   6     4477.48     4567.84     87.08 o 
   5   7   6      836.44      898.17     20.96 o 
   6   7   6     2731.95     2723.33     58.25 o 
   7   7   6      163.84      198.74     16.13 o 
   8   7   6     3034.97     3188.59     61.17 o 
   9   7   6     1260.36     1228.18     59.06 o 
  10   7   6     1812.75     1986.86     58.66 o 
  11   7   6      491.55      538.48     36.08 o 
  12   7   6      441.69      521.34     49.43 o 
-12   8   6      367.08      383.98     25.70 o 
-11   8   6       26.93       54.72     19.45 o 
-10   8   6      216.25      243.29     17.69 o 
  -9   8   6       92.87       77.15     16.78 o 
  -8   8   6       57.07       83.35     12.09 o 
  -7   8   6      102.92       96.20     12.09 o 
  -6   8   6      184.16      170.62     16.48 o 
  -5   8   6       15.97       26.25      8.26 o 
  -4   8   6      138.40      191.33     14.76 o 
  -3   8   6      876.07     1008.98     28.82 o 
  -2   8   6      398.78      346.59     28.77 o 
  -1   8   6      173.25      147.70     23.08 o 
   0   8   6      670.25      702.80     17.23 o 
   1   8   6       23.35       13.15     10.48 o 
   2   8   6      846.10      788.87     19.60 o 
   3   8   6      815.69      932.38     25.65 o 
   4   8   6     3545.42     3405.17     57.50 o 
   5   8   6      328.12      385.64     14.41 o 
   6   8   6       95.85       90.85     17.08 o 
   7   8   6      364.46      370.02     19.85 o 
   8   8   6      313.32      292.82     19.10 o 
   9   8   6       37.46       47.47     28.22 o 
  10   8   6      127.30      134.39     20.11 o 
  11   8   6      179.30      216.48     32.05 o 
-11   9   6      452.78      448.73     28.67 o 
-10   9   6      216.50      258.91     19.05 o 
  -9   9   6       27.98       22.58     21.37 o 
  -8   9   6      115.56      105.12     16.02 o 
  -7   9   6        4.74        8.21     13.45 o 
  -6   9   6      302.07      325.27     21.52 o 
  -5   9   6      498.33      503.46     21.52 o 
  -4   9   6      781.34      814.67     34.62 o 
  -3   9   6      146.99      175.91     19.40 o 
  -2   9   6      132.24      154.70     24.89 o 
  -1   9   6      233.99      268.79     21.42 o 
   0   9   6      546.40      518.62     20.46 o 
   1   9   6      221.73      220.56     20.51 o 
   2   9   6      190.44      213.81     16.53 o 
   3   9   6      718.88      724.92     24.99 o 
   4   9   6      769.08      814.57     31.80 o 
   5   9   6     2823.41     2932.90     47.57 o 
   6   9   6     2182.20     2213.93     55.13 o 
   7   9   6     3116.24     3131.59     61.48 o 
   8   9   6     2764.08     2789.89     58.25 o 
   9   9   6     2886.09     3048.95     74.63 o 
  10   9   6     1285.48     1164.43     45.55 o 
-11  10   6        7.33       33.96     29.08 o 
-10  10   6      140.30      116.86     21.67 o 
  -9  10   6       29.41       32.60     23.78 o 
  -8  10   6      218.01      154.15     18.44 o 
  -7  10   6       11.44      -14.36     14.36 o 
  -6  10   6       90.70       71.15     17.94 o 
  -5  10   6      200.12      215.67     20.51 o 
  -4  10   6        7.17      -25.60     25.60 o 
  -3  10   6      407.17      517.01     28.67 o 
  -2  10   6      520.84      439.21     24.84 o 
  -1  10   6      262.11      254.52     22.93 o 
   0  10   6     2190.65     2186.97     47.42 o 
   1  10   6     1618.63     1741.06     49.74 o 
   2  10   6      105.41      118.32     15.67 o 
   3  10   6      412.56      411.79     21.01 o 
   4  10   6       27.79       21.52     17.64 o 
   5  10   6      912.40      842.23     27.72 o 
   6  10   6      342.05      407.61     38.95 o 
   7  10   6      509.36      577.43     33.61 o 
   8  10   6      222.78      236.94     26.96 o 
   9  10   6       43.92       64.40     34.42 o 
-10  11   6      316.72      315.55     29.58 o 
  -9  11   6       29.75       30.03     35.07 o 
  -8  11   6      156.63      173.04     20.76 o 
  -7  11   6       92.49       65.96     18.29 o 
  -6  11   6      178.62      134.24     24.59 o 
  -5  11   6      771.21      739.03     34.01 o 
  -4  11   6      265.92      224.89     36.38 o 
  -3  11   6       65.26       50.54     15.17 o 
  -2  11   6      508.64      473.98     23.33 o 
  -1  11   6      474.77      491.06     29.63 o 
   0  11   6       35.66       29.78     11.89 o 
   1  11   6       65.56       40.67     19.65 o 
   2  11   6      145.02      156.26     17.89 o 
   3  11   6      751.68      802.17     29.13 o 
   4  11   6      122.21      102.75     20.96 o 
   5  11   6     1454.23     1406.01     50.29 o 
   6  11   6      339.45      352.79     39.00 o 
   7  11   6     1271.63     1319.44     51.55 o 
   8  11   6      466.31      451.25     34.62 o 
  -8  12   6      480.69      467.73     33.96 o 
  -7  12   6       74.31       81.18     25.15 o 
  -6  12   6      113.93      129.66     26.10 o 
  -5  12   6       56.98       35.73     12.70 o 
  -4  12   6      491.67      524.62     48.32 o 
  -3  12   6      111.79      116.91     18.24 o 
  -2  12   6      237.28      247.92     20.46 o 
  -1  12   6       97.08       86.77     21.92 o 
   0  12   6      590.90      564.28     25.25 o 
   1  12   6      255.39      220.91     24.84 o 
   2  12   6     1673.94     1761.21     46.06 o 
   3  12   6      427.20      431.55     24.39 o 
   4  12   6      666.13      661.33     33.96 o 
   5  12   6      728.49      706.38     37.29 o 
   6  12   6     1791.39     1912.94     86.72 o 
   7  12   6      294.02      286.52     32.75 o 
  -6  13   6      143.25       91.21     23.43 o 
  -5  13   6       44.26       27.26     13.86 o 
  -4  13   6       58.83       77.90     35.93 o 
  -3  13   6       38.78       29.38     17.94 o 
  -2  13   6       54.92       53.57     17.13 o 
  -1  13   6       77.10       35.53     23.53 o 
   0  13   6      204.51      205.80     18.75 o 
   1  13   6      212.17      225.45     27.31 o 
   2  13   6      385.30      420.06     26.20 o 
   3  13   6      364.70      322.05     24.04 o 
   4  13   6      440.48      407.36     47.42 o 
   5  13   6       59.80       57.29     22.32 o 
  -4  14   6      632.78      588.21     42.03 o 
  -3  14   6      316.53      305.97     25.65 o 
  -2  14   6       46.21       47.01     19.30 o 
  -1  14   6      181.34      156.51     28.17 o 
   0  14   6      308.02      292.32     22.52 o 
   1  14   6      797.50      768.31     41.47 o 
   2  14   6      407.41      424.85     27.72 o 
   3  14   6      118.89      100.33     20.91 o 
  13   0   2      123.31       73.07     20.01 o 
  12   0   2        3.81        0.55     16.73 o 
   8   0   4      299.75      268.23     18.75 o 
   7   0   4      146.92      103.10     14.56 o 
   3   0   6      322.11      346.34     14.66 o 
   2   0   6      686.73      581.01     17.69 o 
  -2   0   8     1529.32     1586.41     49.23 o 
  -3   0   8      321.26      328.25     21.47 o 
  -8   0  10        5.81       -3.02     19.50 o 
-12   0  12       65.27       72.71     31.19 o 
-13   0  12      143.18      209.93     36.43 o 
-14   1   7       12.24       -5.19     22.27 o 
-13   1   7      288.21      242.03     17.38 o 
-12   1   7       36.65       42.98     12.60 o 
-11   1   7      316.38      273.57     19.85 o 
-10   1   7     2352.70     2195.99     39.46 o 
  -9   1   7      940.50      947.80     24.14 o 
  -8   1   7      799.16      815.68     20.66 o 
  -7   1   7     5319.53     4817.98     64.95 o 
  -6   1   7      326.90      365.49     13.50 o 
  -5   1   7     1564.08     1319.89     23.03 o 
  -4   1   7     5041.53     4759.67     88.23 o 
  -3   1   7    13438.22    13647.33    156.21 o 
  -2   1   7     3671.09     3422.75     44.14 o 
  -1   1   7    38410.79    39044.60    429.78 o 
   0   1   7    16008.23    15408.54    172.89 o 
   1   1   7    13545.02    13600.31    176.02 o 
   2   1   7     3403.87     3246.44     47.47 o 
   3   1   7     9971.52    10725.76    141.50 o 
   4   1   7     3068.64     3032.12     74.68 o 
   5   1   7     4238.76     4210.16     62.33 o 
   6   1   7      240.38      264.20     13.00 o 
   7   1   7     1752.47     1741.66     44.60 o 
   8   1   7      289.29      280.48     20.16 o 
   9   1   7      635.19      580.71     30.13 o 
  10   1   7      409.77      429.73     25.15 o 
  11   1   7      959.08     1017.70     41.32 o 
  12   1   7       15.95       36.58     21.32 o 
  13   1   7       67.84       35.42     21.97 o 
-14   2   7        5.83      -15.77     22.22 o 
-13   2   7       99.45       91.51     14.06 o 
-12   2   7      258.16      248.07     16.53 o 
-11   2   7       87.46       57.19     13.81 o 
-10   2   7      411.86      426.26     16.33 o 
  -9   2   7      298.80      260.97     15.42 o 
  -8   2   7       64.14       57.90      9.93 o 
  -7   2   7     1910.33     1931.69     33.06 o 
  -6   2   7     1342.31     1248.23     24.24 o 
  -5   2   7      377.18      492.42     13.10 o 
  -4   2   7       67.09       39.15     10.78 o 
  -3   2   7       17.27       26.71      5.79 o 
  -2   2   7     1255.62     1061.03     16.43 o 
  -1   2   7      863.54      899.43     18.75 o 
   0   2   7       46.72       94.38      4.74 o 
   1   2   7      167.15      166.59     11.69 o 
   2   2   7     5212.50     5572.23     68.93 o 
   3   2   7     7177.52     7368.56     89.44 o 
   4   2   7       96.93      135.15     12.55 o 
   5   2   7     3425.64     3402.70     52.76 o 
   6   2   7       75.59       50.19     10.99 o 
   7   2   7     2359.79     2495.86     56.44 o 
   8   2   7      322.00      373.65     21.87 o 
   9   2   7      191.26      138.47     20.96 o 
  10   2   7      147.65      126.99     18.14 o 
  11   2   7      452.88      369.67     29.43 o 
  12   2   7       65.27       57.29     21.67 o 
  13   2   7      118.23       61.88     22.37 o 
-14   3   7       50.55       76.04     25.50 o 
-13   3   7       94.93       88.18     14.66 o 
-12   3   7      190.11      205.90     15.97 o 
-11   3   7      812.78      842.69     29.58 o 
-10   3   7      358.75      359.24     15.37 o 
  -9   3   7      369.06      332.78     19.30 o 
  -8   3   7     1225.93     1240.88     26.35 o 
  -7   3   7       44.00       47.87      7.81 o 
  -6   3   7     1469.71     1450.05     26.81 o 
  -5   3   7      991.60      890.41     15.57 o 
  -4   3   7       69.16       57.55     11.69 o 
  -3   3   7     1882.93     1809.69     32.45 o 
  -2   3   7    11987.39    12287.78    141.20 o 
  -1   3   7     2595.24     2669.91     41.77 o 
   0   3   7    13861.27    13582.82    140.24 o 
   1   3   7     2924.61     3335.58     60.57 o 
   2   3   7     1460.87     1176.17     17.33 o 
   3   3   7     4544.15     4521.38     51.40 o 
   4   3   7     5872.45     6417.28    110.20 o 
   5   3   7     4454.25     4727.07     54.83 o 
   6   3   7     3005.55     3048.20     50.79 o 
   7   3   7      345.02      320.03     20.66 o 
   8   3   7     1988.23     1879.08     48.38 o 
   9   3   7      591.01      551.93     29.58 o 
  10   3   7      612.34      602.47     28.72 o 
  11   3   7      138.36      167.20     24.69 o 
  12   3   7      458.35      541.60     33.81 o 
  13   3   7       87.88       87.48     23.99 o 
-14   4   7        3.42      -34.62     34.62 o 
-13   4   7       51.63       38.30     13.86 o 
-12   4   7      312.78      311.21     18.09 o 
-11   4   7      833.35      832.91     29.88 o 
-10   4   7       25.70       26.66      8.97 o 
  -9   4   7       85.43       81.43     12.90 o 
  -8   4   7     1927.67     1965.75     35.22 o 
  -7   4   7     4031.48     4090.53     51.60 o 
  -6   4   7     4210.41     4355.54     59.51 o 
  -5   4   7     2069.03     2168.67     29.63 o 
  -4   4   7     3987.76     3779.07     59.76 o 
  -3   4   7     6407.00     6565.48     80.27 o 
  -2   4   7     1439.01     1408.02     27.01 o 
  -1   4   7      213.35      251.05     11.09 o 
   0   4   7     1531.50     1544.38     21.72 o 
   1   4   7       37.40       60.32     10.28 o 
   2   4   7      375.72      370.27      9.68 o 
   3   4   7     1590.61     1616.29     23.03 o 
   4   4   7     4076.23     4185.22     63.04 o 
   5   4   7     1805.67     2073.59     28.72 o 
   6   4   7      815.15      760.50     21.82 o 
   7   4   7      350.34      387.00     15.52 o 
   8   4   7      398.38      334.39     21.37 o 
   9   4   7      563.51      520.08     40.92 o 
  10   4   7      141.82      135.35     18.39 o 
  11   4   7      114.09       52.05     22.07 o 
  12   4   7      105.61       92.87     23.78 o 
  13   4   7       56.65       22.93     23.28 o 
-14   5   7        0.56       -4.54     26.91 o 
-13   5   7       33.17       16.48     14.26 o 
-12   5   7      207.81      231.50     17.28 o 
-11   5   7       66.94       58.81     14.21 o 
-10   5   7      523.72      495.49     17.99 o 
  -9   5   7      128.19      163.12     16.93 o 
  -8   5   7     3336.00     3275.61     50.74 o 
  -7   5   7      823.56      914.49     19.40 o 
  -6   5   7     1983.79     1917.07     33.11 o 
  -5   5   7      120.59      118.12      7.26 o 
  -4   5   7     2280.42     2263.36     41.17 o 
  -3   5   7      353.24      309.75     10.78 o 
  -2   5   7     3400.01     3159.11     50.59 o 
  -1   5   7     1008.43     1149.87     23.68 o 
   0   5   7     1564.11     1587.16     25.15 o 
   1   5   7      373.19      418.45     13.66 o 
   2   5   7     2518.15     2605.16     33.56 o 
   3   5   7      139.80      155.25      7.91 o 
   4   5   7     2599.19     2598.91     54.62 o 
   5   5   7      674.80      648.93     14.11 o 
   6   5   7     4922.89     4905.31     75.13 o 
   7   5   7      463.64      525.73     17.69 o 
   8   5   7      828.69      846.47     26.66 o 
   9   5   7      731.49      768.26     47.67 o 
  10   5   7     1611.57     1628.53     47.72 o 
  11   5   7      138.84      145.93     24.44 o 
  12   5   7      101.23      118.42     25.20 o 
-13   6   7      959.95      992.85     36.33 o 
-12   6   7      650.21      676.15     24.49 o 
-11   6   7     1090.78     1152.59     35.68 o 
-10   6   7      696.74      687.08     21.21 o 
  -9   6   7      356.68      360.50     20.91 o 
  -8   6   7     1838.34     1750.58     33.41 o 
  -7   6   7     2327.38     2322.01     34.97 o 
  -6   6   7     1540.63     1441.68     28.12 o 
  -5   6   7     4244.45     4227.09     51.95 o 
  -4   6   7     1211.42     1222.74     23.38 o 
  -3   6   7     2865.19     2719.65     39.46 o 
  -2   6   7       99.78      108.29      7.81 o 
  -1   6   7      301.00      352.89     17.33 o 
   0   6   7      309.92      274.88      9.78 o 
   1   6   7     1354.78     1509.81     28.37 o 
   2   6   7       79.47       77.75      7.51 o 
   3   6   7      523.13      580.71     13.61 o 
   4   6   7      934.63      891.92     22.83 o 
   5   6   7      250.28      250.95      9.52 o 
   6   6   7     1185.94     1254.28     29.33 o 
   7   6   7      112.04      109.55     12.09 o 
   8   6   7      936.68     1010.74     25.04 o 
   9   6   7      320.70      355.26     37.29 o 
  10   6   7      642.24      748.61     46.46 o 
  11   6   7      161.58      127.64     35.12 o 
  12   6   7      446.55      529.10     49.84 o 
-13   7   7       27.29       23.99     19.70 o 
-12   7   7      121.81       79.21     18.24 o 
-11   7   7      675.11      842.59     32.80 o 
-10   7   7      150.39      108.14     13.81 o 
  -9   7   7     1572.22     1630.80     41.37 o 
  -8   7   7      360.21      321.14     15.42 o 
  -7   7   7     1641.98     1832.31     30.39 o 
  -6   7   7     1848.78     1703.67     31.75 o 
  -5   7   7      507.32      544.68     13.96 o 
  -4   7   7      128.89       97.71     10.33 o 
  -3   7   7      120.29      116.20     10.18 o 
  -2   7   7      244.70      273.37     10.83 o 
  -1   7   7      270.12      283.75     13.61 o 
   0   7   7     2293.36     2126.70     34.32 o 
   1   7   7       92.13       87.88      9.22 o 
   2   7   7      437.18      464.86     12.65 o 
   3   7   7      261.24      265.56     10.53 o 
   4   7   7      407.65      430.54     22.07 o 
   5   7   7      358.70      294.84     12.35 o 
   6   7   7       26.22       46.41     16.07 o 
   7   7   7     1469.33     1531.78     37.49 o 
   8   7   7      398.89      339.08     19.90 o 
   9   7   7     1269.65     1245.97     60.47 o 
  10   7   7      110.97       93.93     19.20 o 
  11   7   7       24.08       37.84     35.22 o 
-12   8   7     2238.38     2170.94     54.57 o 
-11   8   7     1292.65     1430.60     42.53 o 
-10   8   7     1724.45     1719.49     43.64 o 
  -9   8   7      332.27      391.74     23.03 o 
  -8   8   7      491.84      449.89     18.85 o 
  -7   8   7      714.99      776.02     22.63 o 
  -6   8   7      460.29      523.56     22.37 o 
  -5   8   7     1138.91     1221.22     26.30 o 
  -4   8   7      450.72      438.65     19.40 o 
  -3   8   7      756.68      759.69     25.30 o 
  -2   8   7      176.68      176.57     23.43 o 
  -1   8   7        3.33        4.48      7.81 o 
   0   8   7      354.48      332.93     12.50 o 
   1   8   7      194.57      212.15     13.76 o 
   2   8   7       18.20        9.47      8.92 o 
   3   8   7      187.90      166.49     11.94 o 
   4   8   7      230.94      247.52     19.50 o 
   5   8   7      787.80      723.51     23.53 o 
   6   8   7      161.40      170.32     26.66 o 
   7   8   7       59.40       82.84     14.16 o 
   8   8   7     1454.09     1462.19     38.70 o 
   9   8   7      588.51      585.09     44.90 o 
  10   8   7     1131.05     1185.45     45.81 o 
  11   8   7      809.87      837.55     72.21 o 
-11   9   7       10.89       41.37     21.26 o 
-10   9   7       58.93       56.79     14.97 o 
  -9   9   7       34.35       48.93     23.48 o 
  -8   9   7      465.50      482.39     24.39 o 
  -7   9   7      400.97      391.79     21.77 o 
  -6   9   7      412.39      506.88     30.79 o 
  -5   9   7        1.63        3.58     11.04 o 
  -4   9   7      466.61      435.38     27.56 o 
  -3   9   7      324.58      328.10     23.38 o 
  -2   9   7      960.31      927.19     47.22 o 
  -1   9   7      134.03      126.38     19.05 o 
   0   9   7      462.74      435.38     19.25 o 
   1   9   7      375.87      379.95     23.58 o 
   2   9   7      113.97      121.14     15.02 o 
   3   9   7      791.97      783.13     26.15 o 
   4   9   7      263.23      234.02     20.91 o 
   5   9   7      274.45      275.79     16.38 o 
   6   9   7      317.46      329.10     34.06 o 
   7   9   7       45.02       11.44     13.56 o 
   8   9   7       29.17       30.54     15.37 o 
   9   9   7      148.63      159.69     35.53 o 
  10   9   7        0.58       10.93     16.83 o 
-10  10   7      821.34      816.13     40.82 o 
  -9  10   7      486.07      504.56     36.13 o 
  -8  10   7      763.07      831.10     31.95 o 
  -7  10   7      279.75      234.12     20.16 o 
  -6  10   7     1051.64     1157.48     45.75 o 
  -5  10   7      273.61      278.36     19.05 o 
  -4  10   7      632.36      632.86     46.36 o 
  -3  10   7      113.20       95.14     19.30 o 
  -2  10   7      709.63      757.78     27.21 o 
  -1  10   7       17.69       -5.19     23.13 o 
   0  10   7      134.04      104.11     13.61 o 
   1  10   7       76.47       94.68     18.70 o 
   2  10   7      344.11      317.41     19.70 o 
   3  10   7       40.18       38.40     13.81 o 
   4  10   7      348.69      386.90     37.44 o 
   5  10   7      538.31      525.48     29.18 o 
   6  10   7      431.17      480.18     42.13 o 
   7  10   7      396.31      404.44     30.28 o 
   8  10   7      540.18      503.76     34.11 o 
   9  10   7     1632.17     1543.47     85.61 o 
  -9  11   7      263.02      308.85     34.37 o 
  -8  11   7      283.15      238.55     22.73 o 
  -7  11   7      136.01      172.69     19.95 o 
  -6  11   7       85.01       62.94     23.58 o 
  -5  11   7       92.22       92.72     19.20 o 
  -4  11   7      331.74      257.35     38.35 o 
  -3  11   7      242.02      242.78     19.75 o 
  -2  11   7      118.04      153.29     17.64 o 
  -1  11   7      294.98      280.78     24.69 o 
   0  11   7      276.06      283.45     18.59 o 
   1  11   7      341.12      313.33     25.15 o 
   2  11   7       23.62       30.64     15.07 o 
   3  11   7      430.71      417.39     22.83 o 
   4  11   7      424.96      421.37     42.28 o 
   5  11   7      677.49      623.18     33.91 o 
   6  11   7      852.00      854.03     56.14 o 
   7  11   7      824.52      823.04     42.63 o 
   8  11   7      116.00       98.62     26.86 o 
  -8  12   7      481.51      497.31     34.92 o 
  -7  12   7      227.92      186.95     28.47 o 
  -6  12   7      367.19      371.78     32.75 o 
  -5  12   7      401.83      302.19     26.81 o 
  -4  12   7      200.98      179.74     26.10 o 
  -3  12   7      182.54      172.44     19.60 o 
  -2  12   7      224.75      234.27     20.41 o 
  -1  12   7      239.42      191.94     24.84 o 
   0  12   7      213.82      247.17     18.64 o 
   1  12   7      396.49      407.71     29.58 o 
   2  12   7        6.66      -12.09     15.62 o 
   3  12   7       88.14       67.52     16.83 o 
   4  12   7      118.69      119.68     33.86 o 
   5  12   7      183.78      209.88     25.40 o 
   6  12   7      150.26      206.40     40.41 o 
   7  12   7      348.08      297.81     33.51 o 
  -6  13   7      158.43      147.19     30.54 o 
  -5  13   7      570.40      577.48     25.04 o 
  -4  13   7       33.45       43.24     34.32 o 
  -3  13   7      989.76     1052.87     37.84 o 
  -2  13   7      127.80      170.98     20.86 o 
  -1  13   7      148.52      135.40     25.15 o 
   0  13   7       14.33       13.05     14.01 o 
   1  13   7      834.93      907.39     41.42 o 
   2  13   7      194.87      247.62     22.63 o 
   3  13   7      422.05      415.27     25.30 o 
   4  13   7      119.70      111.31     40.46 o 
   5  13   7      795.35      812.15     42.73 o 
  -3  14   7      402.93      341.65     27.06 o 
  -2  14   7      273.03      301.49     25.40 o 
  -1  14   7       56.57       79.57     27.11 o 
   0  14   7      125.86      145.93     19.60 o 
   1  14   7       33.11        7.56     34.42 o 
   2  14   7       29.78       41.87     19.50 o 
-14   0   8       79.08      -17.23     32.65 o 
-13   0   8       74.95       73.12     20.16 o 
-12   0   8        1.94       -5.19     17.28 o 
-11   0   8      552.64      590.43     45.30 o 
-10   0   8      314.19      230.99     18.54 o 
  -9   0   8      130.37      115.19     26.51 o 
  -8   0   8      127.43      130.92     16.07 o 
  -7   0   8      426.87      457.65     21.57 o 
  -6   0   8     1356.44     1406.66     37.09 o 
  -5   0   8      226.06      209.12     13.05 o 
  -4   0   8     3790.11     3793.53    103.60 o 
  -3   0   8     2400.74     2148.77     44.60 o 
  -2   0   8    11428.33    11987.50    194.96 o 
  -1   0   8    11184.92    10265.24    167.30 o 
   0   0   8    14022.07    14756.43    235.22 o 
   1   0   8    11690.58    11843.48    190.07 o 
   2   0   8      174.62      188.01     18.95 o 
   3   0   8     9986.76    10392.57    239.26 o 
   4   0   8     7708.14     7584.59    181.91 o 
   5   0   8    22687.61    23911.25    529.56 o 
   6   0   8     2278.06     2122.01     71.50 o 
   7   0   8       81.55       76.54     22.83 o 
   8   0   8     1317.93     1205.45     54.07 o 
   9   0   8     2197.92     2396.64     86.37 o 
  10   0   8      157.17      175.97     27.97 o 
  11   0   8      612.79      691.11     51.40 o 
  12   0   8      110.45       62.33     34.06 o 
  13   0   8       56.58       36.28     32.91 o 
-14   1   8       26.56        5.34     23.53 o 
-13   1   8      307.43      320.08     18.85 o 
-12   1   8      390.20      383.17     19.10 o 
-11   1   8       31.65       41.27     19.00 o 
-10   1   8      178.52      164.78     12.09 o 
  -9   1   8      474.74      527.34     27.82 o 
  -8   1   8      311.25      312.42     14.11 o 
  -7   1   8      328.86      311.47     13.56 o 
  -6   1   8      531.55      526.13     15.77 o 
  -5   1   8     2716.76     2578.55     37.74 o 
  -4   1   8     1136.43     1252.62     32.45 o 
  -3   1   8     2459.55     2441.24     34.87 o 
  -2   1   8      468.66      440.01     11.14 o 
  -1   1   8      403.24      273.02      8.67 o 
   0   1   8       31.87       41.07      4.03 o 
   1   1   8      563.96      459.62     12.30 o 
   2   1   8     1215.86     1274.69     23.03 o 
   3   1   8      184.49      224.04     14.26 o 
   4   1   8     2205.16     2167.06     46.56 o 
   5   1   8      649.55      542.76     21.47 o 
   6   1   8     2282.86     2565.25     57.34 o 
   7   1   8      327.78      320.64     21.47 o 
   8   1   8     1565.12     1546.90     43.84 o 
   9   1   8       36.57        1.21     20.11 o 
  10   1   8      269.35      181.96     20.71 o 
  11   1   8        4.56       -2.47     22.58 o 
  12   1   8       29.63       30.74     23.03 o 
  13   1   8       59.98       44.65     23.68 o 
-14   2   8       62.90        9.68     24.54 o 
-13   2   8        2.09       16.38     12.95 o 
-12   2   8       99.12       70.65     13.45 o 
-11   2   8      240.79      202.77     24.14 o 
-10   2   8      691.87      710.11     20.91 o 
  -9   2   8       54.55       33.21     17.08 o 
  -8   2   8      455.18      386.70     15.27 o 
  -7   2   8      343.78      374.10     14.46 o 
  -6   2   8      173.85      151.53     11.04 o 
  -5   2   8     2400.60     2654.59     38.85 o 
  -4   2   8      197.45      186.90     11.54 o 
  -3   2   8     3442.84     3264.17     44.24 o 
  -2   2   8     3331.11     3350.29     44.29 o 
  -1   2   8     2202.01     2029.04     33.96 o 
   0   2   8     4193.27     3636.26     42.08 o 
   1   2   8     2083.00     1916.67     40.26 o 
   2   2   8     8504.33     8638.92    116.20 o 
   3   2   8     6948.54     7124.67     98.06 o 
   4   2   8     4339.68     4445.74     79.32 o 
   5   2   8     7134.15     7218.90    101.08 o 
   6   2   8     7167.94     7033.62    124.62 o 
   7   2   8     1681.41     1809.64     46.66 o 
   8   2   8      117.71      110.00     17.03 o 
   9   2   8     1654.25     1790.34     73.07 o 
  10   2   8     1208.50     1190.28     41.12 o 
  11   2   8      717.65      648.33     36.33 o 
  12   2   8       26.44       19.95     22.78 o 
  13   2   8       96.67       95.54     24.89 o 
-14   3   8      143.71      124.11     28.92 o 
-13   3   8      572.47      574.66     23.43 o 
-12   3   8      154.00      147.19     15.12 o 
-11   3   8      613.81      583.53     32.55 o 
-10   3   8      776.89      694.79     20.86 o 
  -9   3   8      369.09      381.26     25.65 o 
  -8   3   8      130.53      124.57     11.44 o 
  -7   3   8      516.73      468.48     15.87 o 
  -6   3   8        6.06       -5.09      9.27 o 
  -5   3   8     3597.14     3181.83     39.71 o 
  -4   3   8      290.69      266.82     13.25 o 
  -3   3   8     6424.48     5619.29     71.45 o 
  -2   3   8     1180.22     1124.32     18.04 o 
  -1   3   8     6399.47     6462.79     89.90 o 
   0   3   8      477.49      428.63      9.62 o 
   1   3   8     3887.02     4210.01     74.88 o 
   2   3   8      321.76      265.71      7.56 o 
   3   3   8     1486.10     1417.45     24.54 o 
   4   3   8     3557.96     3765.26     57.95 o 
   5   3   8       74.80       97.30      9.32 o 
   6   3   8      243.13      190.53     19.20 o 
   7   3   8      323.28      291.61     21.26 o 
   8   3   8     3249.22     3280.90     71.56 o 
   9   3   8      399.69      395.32     38.95 o 
  10   3   8      822.76      816.79     34.11 o 
  11   3   8      134.60      112.77     24.94 o 
  12   3   8       16.82       22.93     23.43 o 
  13   3   8        5.31      -22.17     22.17 o 
-14   4   8      439.33      406.81     36.58 o 
-13   4   8      126.37      127.19     15.87 o 
-12   4   8      226.75      189.92     16.33 o 
-11   4   8      194.15      184.63     23.73 o 
-10   4   8      695.91      662.84     20.66 o 
  -9   4   8      297.78      264.65     23.99 o 
  -8   4   8      219.91      226.86     13.30 o 
  -7   4   8      487.89      489.90     16.48 o 
  -6   4   8      703.14      604.24     17.69 o 
  -5   4   8      432.83      401.87     10.78 o 
  -4   4   8      986.55      975.37     23.63 o 
  -3   4   8      806.96      715.60     16.23 o 
  -2   4   8     1556.98     1602.73     23.53 o 
  -1   4   8     2155.95     2293.49     38.40 o 
   0   4   8     1482.95     1483.51     21.62 o 
   1   4   8     1025.99     1061.54     27.31 o 
   2   4   8     2351.06     2048.09     27.56 o 
   3   4   8      737.56      758.53     14.31 o 
   4   4   8     6742.55     6921.60    120.89 o 
   5   4   8      848.74      859.52     19.50 o 
   6   4   8      777.89      909.05     24.34 o 
   7   4   8     1645.33     1696.46     44.80 o 
   8   4   8     1811.82     1838.92     48.48 o 
   9   4   8     1077.39     1018.65     55.23 o 
  10   4   8     1928.03     1979.00     54.67 o 
  11   4   8      455.90      501.69     33.51 o 
  12   4   8      723.63      781.01     39.66 o 
-13   5   8      517.12      468.94     22.63 o 
-12   5   8     1072.62     1190.74     31.60 o 
-11   5   8      232.02      233.56     20.41 o 
-10   5   8      591.91      655.84     20.96 o 
  -9   5   8      536.53      441.02     28.57 o 
  -8   5   8     1065.34     1150.73     26.30 o 
  -7   5   8     1342.57     1314.09     23.99 o 
  -6   5   8     3138.28     3358.86     49.58 o 
  -5   5   8     3027.76     2934.62     38.55 o 
  -4   5   8     3205.54     3251.02     54.57 o 
  -3   5   8      586.63      586.75     13.45 o 
  -2   5   8     9311.83     9275.86    129.05 o 
  -1   5   8     5787.18     6105.11     86.67 o 
   0   5   8     7737.40     7520.80     91.76 o 
   1   5   8     4281.28     4694.22     68.68 o 
   2   5   8     1635.90     1583.79     23.63 o 
   3   5   8      722.84      751.08     15.07 o 
   4   5   8      959.20      901.29     28.47 o 
   5   5   8     2230.64     2061.90     34.42 o 
   6   5   8      539.02      536.41     19.80 o 
   7   5   8      167.35      156.06     15.77 o 
   8   5   8      318.39      321.85     18.64 o 
   9   5   8     1350.17     1380.16     64.45 o 
  10   5   8      331.92      327.74     24.29 o 
  11   5   8      411.28      491.46     32.25 o 
  12   5   8      132.23      100.83     26.05 o 
-13   6   8       45.09       27.16     18.39 o 
-12   6   8      164.76      131.67     16.13 o 
-11   6   8      158.25      201.41     20.96 o 
-10   6   8      111.21       76.19     11.19 o 
  -9   6   8       72.45       83.60     16.48 o 
  -8   6   8      286.13      299.07     14.97 o 
  -7   6   8     1075.02     1116.06     22.42 o 
  -6   6   8      758.56      807.67     21.11 o 
  -5   6   8     3851.41     3847.45     48.53 o 
  -4   6   8     1825.72     1746.80     35.93 o 
  -3   6   8     1367.82     1495.96     23.89 o 
  -2   6   8      546.36      548.00     14.41 o 
  -1   6   8     1094.63     1086.28     30.59 o 
   0   6   8      760.12      699.02     15.82 o 
   1   6   8      148.42      154.85     11.14 o 
   2   6   8     1022.12     1087.44     19.25 o 
   3   6   8      789.44      801.32     16.23 o 
   4   6   8       30.08       52.56     13.96 o 
   5   6   8      326.49      303.71     12.55 o 
   6   6   8       37.66       29.18     12.55 o 
   7   6   8      231.72      208.72     16.68 o 
   8   6   8      653.19      696.05     25.20 o 
   9   6   8      490.91      474.53     42.03 o 
  10   6   8     1210.70     1133.75     58.10 o 
  11   6   8       65.59       51.25     36.18 o 
  12   6   8      230.74      217.79     41.77 o 
-12   7   8     1362.63     1474.34     43.59 o 
-11   7   8      901.23      867.93     33.21 o 
-10   7   8     2303.49     2332.24     51.90 o 
  -9   7   8      399.76      408.67     23.03 o 
  -8   7   8     4118.77     4183.10     62.23 o 
  -7   7   8     2171.03     2182.83     34.32 o 
  -6   7   8     5271.20     5174.69     70.90 o 
  -5   7   8      365.97      381.06     12.19 o 
  -4   7   8     2878.36     2989.74     44.39 o 
  -3   7   8       41.85       49.03      8.11 o 
  -2   7   8     2429.64     2381.88     36.08 o 
  -1   7   8       63.71       66.72     15.17 o 
   0   7   8     1366.25     1257.05     21.01 o 
   1   7   8       60.54       37.34      9.12 o 
   2   7   8      871.99      885.12     17.74 o 
   3   7   8      535.86      498.52     13.71 o 
   4   7   8      158.55      158.53     17.38 o 
   5   7   8      404.17      406.45     17.69 o 
   6   7   8      347.62      406.40     23.18 o 
   7   7   8       10.49        1.21     16.28 o 
   8   7   8      221.65      186.55     22.32 o 
   9   7   8      244.20      245.30     36.89 o 
  10   7   8       16.50       19.30     17.18 o 
  11   7   8      377.03      342.56     47.07 o 
-12   8   8       21.61       25.20     19.05 o 
-11   8   8       25.27        2.82     24.64 o 
-10   8   8       96.85       90.60     15.12 o 
  -9   8   8       42.54       27.36     16.68 o 
  -8   8   8      117.23       92.67     15.47 o 
  -7   8   8      457.93      463.70     18.44 o 
  -6   8   8       99.10       94.73     15.97 o 
  -5   8   8      248.20      296.70     13.76 o 
  -4   8   8      499.18      486.73     20.41 o 
  -3   8   8      155.64      180.20     16.28 o 
  -2   8   8       64.81       67.27     16.02 o 
  -1   8   8        5.85      -10.93     12.40 o 
   0   8   8       13.37       10.43      7.36 o 
   1   8   8       42.69       50.19     12.14 o 
   2   8   8      312.25      297.16     14.01 o 
   3   8   8      442.64      439.06     16.18 o 
   4   8   8      228.69      206.96     19.50 o 
   5   8   8       45.84       36.33     10.18 o 
   6   8   8      108.91      122.50     25.70 o 
   7   8   8      163.64      124.52     15.52 o 
   8   8   8      185.76      190.48     23.03 o 
   9   8   8      142.04       68.08     27.56 o 
  10   8   8        4.84       15.42     20.21 o 
-11   9   8     1336.03     1461.08     57.45 o 
-10   9   8      948.92      896.71     32.10 o 
  -9   9   8     1537.91     1727.00     58.76 o 
  -8   9   8     1924.35     1686.69     55.13 o 
  -7   9   8     2513.98     2665.48     57.34 o 
  -6   9   8     1321.87     1283.86     46.51 o 
  -5   9   8     1190.54     1283.15     34.92 o 
  -4   9   8      313.19      282.39     24.99 o 
  -3   9   8     1819.97     1990.64     55.38 o 
  -2   9   8       23.19       33.86     16.02 o 
  -1   9   8       49.09       70.09     17.84 o 
   0   9   8       26.36       31.49     11.09 o 
   1   9   8      211.51      215.27     20.56 o 
   2   9   8      171.34      189.37     16.18 o 
   3   9   8        4.91      -11.64     11.64 o 
   4   9   8      366.13      342.96     34.06 o 
   5   9   8      566.97      556.97     22.07 o 
   6   9   8      221.80      217.08     31.39 o 
   7   9   8      226.99      237.49     19.30 o 
   8   9   8       77.54       54.93     20.31 o 
   9   9   8       96.49       92.92     31.70 o 
  10   9   8       76.35       68.18     25.30 o 
-10  10   8       90.54       62.54     22.12 o 
  -9  10   8       83.94       40.31     25.55 o 
  -8  10   8      497.24      482.85     33.16 o 
  -7  10   8      292.94      267.78     21.37 o 
  -6  10   8      103.41      134.34     24.19 o 
  -5  10   8      369.34      333.44     20.41 o 
  -4  10   8       10.90       -2.87     28.72 o 
  -3  10   8      250.12      204.84     22.93 o 
  -2  10   8      508.24      581.16     24.99 o 
  -1  10   8       76.67       88.74     19.20 o 
   0  10   8        1.92       -4.43     10.48 o 
   1  10   8      357.07      345.78     24.49 o 
   2  10   8      480.14      483.05     22.68 o 
   3  10   8      179.59      197.73     17.23 o 
   4  10   8       63.66       81.13     27.87 o 
   5  10   8       67.83       55.28     17.99 o 
   6  10   8      303.96      292.57     36.58 o 
   7  10   8       15.13      -20.71     20.71 o 
   8  10   8       40.51       55.03     36.38 o 
   9  10   8       39.54       42.08     31.19 o 
  -9  11   8     1996.97     2025.21     68.53 o 
  -8  11   8      758.35      667.53     39.41 o 
  -7  11   8     1654.39     1671.97     46.31 o 
  -6  11   8      288.69      196.78     36.84 o 
  -5  11   8     2278.58     2510.88     69.44 o 
  -4  11   8      166.98      185.44     31.09 o 
  -3  11   8      991.64      959.95     32.70 o 
  -2  11   8       45.42       36.84     15.52 o 
  -1  11   8      387.30      395.32     27.41 o 
   0  11   8      132.30      104.01     14.36 o 
   1  11   8      650.74      662.84     32.75 o 
   2  11   8       29.31       28.72     15.22 o 
   3  11   8      762.65      787.36     38.75 o 
   4  11   8      463.78      615.93     47.12 o 
   5  11   8      357.95      316.20     26.46 o 
   6  11   8      119.33      101.99     33.46 o 
   7  11   8       96.60       54.27     24.89 o 
   8  11   8      185.29      190.23     46.71 o 
  -8  12   8        2.41      135.05     35.53 o 
  -7  12   8      179.16      189.22     27.92 o 
  -6  12   8      470.70      417.94     34.72 o 
  -5  12   8      527.34      503.66     44.19 o 
  -4  12   8      673.84      696.25     53.01 o 
  -3  12   8      621.99      649.14     29.33 o 
  -2  12   8       47.98       24.24     16.98 o 
  -1  12   8      175.49      207.21     25.45 o 
   0  12   8      499.14      461.63     23.63 o 
   1  12   8       94.41       95.49     22.22 o 
   2  12   8      166.73      139.78     18.90 o 
   3  12   8      151.61      140.94     24.84 o 
   4  12   8      172.03      202.52     38.90 o 
   5  12   8      374.41      391.69     31.19 o 
   6  12   8      259.92      231.60     44.24 o 
  -6  13   8      495.94      584.53     41.02 o 
  -5  13   8      117.15       51.30     20.46 o 
  -4  13   8      766.45      769.47     58.30 o 
  -3  13   8      807.62      807.51     34.22 o 
  -2  13   8      370.28      380.60     26.25 o 
  -1  13   8       56.64       12.40     23.58 o 
   0  13   8      264.32      337.67     22.63 o 
   1  13   8      215.27      200.05     26.86 o 
   2  13   8      154.31      152.84     28.52 o 
   3  13   8      181.71      175.97     28.62 o 
   4  13   8      119.18      131.52     41.47 o 
  -1  14   8      451.57      507.54     36.73 o 
   0  14   8      206.91      168.10     20.56 o 
  -1  14   8       59.90      122.70     27.51 o 
  13   0   4      145.51      166.29     23.48 o 
  12   0   4      275.42      284.15     24.99 o 
   8   0   6       20.92       23.08     13.50 o 
   7   0   6       18.15       20.31     12.40 o 
   3   0   8     1336.42     1415.13     33.81 o 
   2   0   8       23.37       43.03      8.26 o 
  -2   0  10       54.28       50.69     15.47 o 
  -3   0  10      127.81      147.70     19.25 o 
  -7   0  12      867.60      848.99     45.20 o 
  -8   0  12      766.40      916.41     48.32 o 
-12   0  14        2.52      -14.71     33.91 o 
-13   0  14        0.62      -18.75     31.85 o 
-14   1   9      393.66      348.00     33.81 o 
-13   1   9      487.81      487.08     21.67 o 
-12   1   9       19.75       36.79     12.90 o 
-11   1   9      425.19      438.10     29.73 o 
-10   1   9      202.70      212.85     13.10 o 
  -9   1   9       35.30       31.75     17.54 o 
  -8   1   9      436.41      418.35     16.07 o 
  -7   1   9      559.33      434.47     15.37 o 
  -6   1   9       87.55       73.52     10.08 o 
  -5   1   9     2814.45     2740.11     46.86 o 
  -4   1   9      473.28      442.48     18.75 o 
  -3   1   9      718.67      597.54     14.21 o 
  -2   1   9      236.05      233.81      8.92 o 
  -1   1   9      898.43      748.71     14.92 o 
   0   1   9     1359.46     1279.02     20.01 o 
   1   1   9     1746.26     1841.64     31.24 o 
   2   1   9     2479.58     2426.32     38.55 o 
   3   1   9     1274.74     1215.73     31.90 o 
   4   1   9    10601.73    11026.09    181.91 o 
   5   1   9     3468.73     3317.03     67.17 o 
   6   1   9     6179.72     6449.54    117.01 o 
   7   1   9      879.34      934.55     33.41 o 
   8   1   9     2908.50     2968.48     68.03 o 
  10   1   9     2687.06     2670.17     67.32 o 
  11   1   9      643.49      648.28     36.89 o 
  12   1   9      734.88      714.19     39.51 o 
-14   2   9      513.90      468.94     36.84 o 
-13   2   9      256.26      232.91     17.54 o 
-12   2   9      742.02      642.48     23.33 o 
-11   2   9      381.18      409.12     29.53 o 
-10   2   9      116.15      116.65     11.44 o 
  -9   2   9      726.47      638.45     30.79 o 
  -8   2   9      379.76      342.91     15.17 o 
  -7   2   9      428.91      479.17     16.02 o 
  -6   2   9      514.03      507.74     16.18 o 
  -5   2   9     1178.45     1237.40     27.11 o 
  -4   2   9      222.71      211.89     15.17 o 
  -3   2   9     1018.85     1142.11     21.16 o 
  -2   2   9     1256.32     1284.82     21.87 o 
  -1   2   9      571.16      500.79     12.45 o 
   0   2   9      698.39      711.92     13.76 o 
   1   2   9     3856.29     3451.53     52.26 o 
   2   2   9      324.36      321.80     11.54 o 
   3   2   9     1369.16     1418.66     26.76 o 
   4   2   9     1022.93      924.57     29.63 o 
   5   2   9      582.63      507.49     21.97 o 
   6   2   9      535.41      559.04     26.35 o 
   7   2   9      783.43      894.09     32.30 o 
   8   2   9      966.22     1103.11     37.04 o 
   9   2   9      122.42       98.21     31.90 o 
  10   2   9      842.55      896.30     36.58 o 
  11   2   9       84.93       71.05     25.35 o 
  12   2   9      121.71       76.85     25.55 o 
-14   3   9      415.09      407.86     36.43 o 
-13   3   9      313.17      251.00     18.34 o 
-12   3   9      632.23      627.52     23.53 o 
-11   3   9      400.28      382.27     28.97 o 
-10   3   9     1101.96     1108.55     26.91 o 
  -9   3   9      166.74      155.76     21.47 o 
  -8   3   9      244.72      310.61     14.66 o 
  -7   3   9       64.32       36.43      9.68 o 
  -6   3   9     1516.57     1547.71     28.82 o 
  -5   3   9      746.50      754.40     20.66 o 
  -4   3   9     1107.97     1029.13     24.29 o 
  -3   3   9      764.56      579.29     14.36 o 
  -2   3   9      153.76      126.88      7.31 o 
  -1   3   9     5008.06     4797.72     70.14 o 
   0   3   9     2409.20     2167.72     28.47 o 
   1   3   9     2088.37     2078.37     44.19 o 
   2   3   9      538.47      512.43     10.58 o 
   3   3   9     7610.70     7815.18     96.55 o 
   4   3   9     1672.66     1802.48     33.81 o 
   5   3   9     6549.36     6324.31    112.77 o 
   6   3   9     1253.36     1226.21     37.49 o 
   7   3   9     1181.10     1098.52     36.38 o 
   8   3   9     1519.79     1508.05     44.24 o 
   9   3   9     1886.89     1961.27     79.21 o 
  10   3   9     1375.21     1373.76     45.35 o 
  11   3   9     1880.55     1867.79     58.30 o 
  12   3   9       26.47        0.60     24.34 o 
-14   4   9      599.23      577.58     41.27 o 
-13   4   9      506.67      537.42     23.13 o 
-12   4   9      365.59      307.08     18.85 o 
-11   4   9      276.79      352.08     29.13 o 
-10   4   9      601.10      532.83     19.15 o 
  -9   4   9      131.44      131.17     21.57 o 
  -8   4   9      604.41      586.00     18.90 o 
  -7   4   9      410.26      419.25     15.77 o 
  -6   4   9     1374.53     1315.91     26.51 o 
  -5   4   9      326.77      361.55     12.19 o 
  -4   4   9     1066.12     1079.32     25.60 o 
  -3   4   9      972.38      902.40     19.00 o 
  -2   4   9     2370.72     2218.01     30.28 o 
  -1   4   9     3343.83     3143.39     50.04 o 
   0   4   9    10229.03    10374.03    110.61 o 
   1   4   9     6923.51     6866.97    116.50 o 
   2   4   9     1301.41     1231.66     19.50 o 
   3   4   9     1468.79     1416.64     25.80 o 
   4   4   9     3083.22     3309.68     65.81 o 
   5   4   9     3748.35     3840.75     54.83 o 
   6   4   9       91.66       69.39     17.69 o 
   7   4   9      115.75      136.01     18.49 o 
   8   4   9      139.04      176.67     19.20 o 
  10   4   9      425.17      441.27     27.51 o 
  11   4   9      421.84      396.38     32.20 o 
  12   4   9      121.94       99.98     26.71 o 
-13   5   9      124.47      118.87     19.75 o 
-12   5   9      950.25     1026.11     29.68 o 
-11   5   9      492.87      400.81     24.39 o 
-10   5   9     1311.07     1224.05     29.08 o 
  -9   5   9      202.40      207.61     24.54 o 
  -8   5   9     1497.06     1506.44     30.79 o 
  -7   5   9      395.44      349.16     15.37 o 
  -6   5   9      684.19      670.10     19.45 o 
  -5   5   9      446.96      374.91     11.49 o 
  -4   5   9      512.79      493.23     18.04 o 
  -3   5   9     2633.83     2389.94     37.29 o 
  -2   5   9     1714.53     1800.62     30.18 o 
  -1   5   9     6231.02     5679.46     82.39 o 
   0   5   9      498.77      399.25     12.04 o 
   1   5   9     4442.17     4526.82     67.57 o 
   2   5   9      365.02      356.26     10.93 o 
   3   5   9     1069.05     1242.69     24.39 o 
   4   5   9      123.52      140.84     15.47 o 
   5   5   9     2410.92     2623.81     41.57 o 
   6   5   9      193.31      176.82     19.10 o 
   7   5   9      405.12      416.08     20.86 o 
   8   5   9       11.94        3.63     14.97 o 
  10   5   9       95.63       92.67     18.90 o 
  11   5   9      512.04      522.86     34.52 o 
  12   5   9      100.80      149.56     28.42 o 
-13   6   9      370.30      357.73     25.85 o 
-12   6   9      914.26      974.81     29.33 o 
-11   6   9     1429.17     1368.57     51.80 o 
-10   6   9      461.63      430.04     18.04 o 
  -9   6   9     1720.26     1699.08     54.27 o 
  -8   6   9     2724.14     2614.99     44.24 o 
  -7   6   9     3363.79     3452.18     52.61 o 
  -6   6   9     2271.02     2393.77     39.86 o 
  -5   6   9     1820.33     1570.58     25.60 o 
  -4   6   9     1837.82     1764.09     36.68 o 
  -3   6   9     5286.71     5019.44     59.91 o 
  -2   6   9     3775.73     3586.98     51.70 o 
  -1   6   9     2695.54     2782.59     46.76 o 
   0   6   9     2550.26     2719.45     40.06 o 
   1   6   9     2079.22     2223.55     33.91 o 
   2   6   9     3121.96     3252.03     41.93 o 
   3   6   9      178.82      212.55     11.79 o 
   4   6   9      219.77      207.31     17.89 o 
   5   6   9     1243.86     1251.56     26.00 o 
   6   6   9     1704.19     1687.19     44.44 o 
   7   6   9        5.73        0.00     13.05 o 
   8   6   9       38.75       37.99     13.86 o 
   9   6   9      388.05      408.37     41.57 o 
  10   6   9      140.89      193.40     30.94 o 
  11   6   9       50.67       21.16     37.24 o 
-12   7   9       21.42       27.92     17.59 o 
-11   7   9      160.85      223.89     22.88 o 
-10   7   9      117.45       72.97     13.81 o 
  -9   7   9     1033.43     1084.51     43.94 o 
  -8   7   9      549.23      515.05     18.85 o 
  -7   7   9      172.65      183.22     13.40 o 
  -6   7   9       76.74       80.78     12.75 o 
  -5   7   9      168.35      177.33      9.93 o 
  -4   7   9      272.05      303.05     17.08 o 
  -3   7   9       86.34       93.83      8.87 o 
  -2   7   9      467.90      473.88     13.40 o 
  -1   7   9      176.05      184.58     19.60 o 
   0   7   9      261.78      270.55     10.33 o 
   1   7   9       36.84       51.45      9.93 o 
   2   7   9      692.15      642.84     15.72 o 
   3   7   9     1361.09     1354.91     26.86 o 
   4   7   9      556.09      603.48     26.86 o 
   5   7   9      225.52      203.53     14.21 o 
   6   7   9      147.51      167.70     27.51 o 
   7   7   9      327.33      339.84     25.50 o 
   8   7   9      152.19      139.28     21.42 o 
   9   7   9       19.38       21.87     21.82 o 
  10   7   9      254.17      344.12     37.24 o 
  11   7   9       81.30       40.46     40.41 o 
-12   8   9       48.27       74.68     20.61 o 
-11   8   9      551.71      509.00     37.29 o 
-10   8   9      344.87      381.01     21.92 o 
  -9   8   9     1616.50     1482.90     41.37 o 
  -8   8   9      732.14      800.21     28.27 o 
  -7   8   9     2493.75     2352.55     49.79 o 
  -6   8   9     1133.42     1196.33     33.46 o 
  -5   8   9     2129.77     2191.05     38.90 o 
  -4   8   9     1671.53     1718.08     38.25 o 
  -3   8   9     3234.98     3138.95     59.91 o 
  -2   8   9     1101.67     1094.14     37.64 o 
  -1   8   9     1169.76     1182.32     33.56 o 
   0   8   9     1290.96     1357.28     27.11 o 
   1   8   9     1212.51     1258.56     29.78 o 
   2   8   9      100.25       83.60     10.88 o 
   3   8   9      349.32      336.91     18.24 o 
   4   8   9      506.98      473.88     24.79 o 
   5   8   9       23.03       11.94      9.52 o 
   6   8   9      723.90      782.42     32.05 o 
   7   8   9       76.47       32.35     19.30 o 
   8   8   9      107.31      116.45     21.52 o 
   9   8   9        6.15       15.47     24.54 o 
  10   8   9       88.78      115.14     24.59 o 
-11   9   9      158.37      186.04     31.44 o 
-10   9   9       46.03       28.97     19.45 o 
  -9   9   9      682.69      664.45     56.29 o 
  -8   9   9      370.37      350.32     29.08 o 
  -7   9   9      702.65      773.50     36.58 o 
  -6   9   9      545.26      655.54     35.37 o 
  -5   9   9      120.63      118.47     14.46 o 
  -4   9   9       48.39       22.47     19.05 o 
  -3   9   9        9.74       25.45     16.98 o 
  -2   9   9      930.66      957.18     37.14 o 
  -1   9   9      148.71      204.34     21.21 o 
   0   9   9      264.16      248.18     16.68 o 
   1   9   9       72.15       74.07     17.89 o 
   2   9   9     1087.75     1155.92     32.10 o 
   3   9   9      550.21      545.63     29.33 o 
   4   9   9       42.26       40.92     24.49 o 
   5   9   9      669.97      658.41     24.49 o 
   6   9   9      159.89      190.58     31.29 o 
   7   9   9      361.18      356.36     28.27 o 
   8   9   9      122.92      152.53     24.69 o 
   9   9   9      138.30      177.07     39.71 o 
-10  10   9      281.04      284.91     29.33 o 
  -9  10   9      426.68      399.35     50.54 o 
  -8  10   9     1660.30     1533.35     54.42 o 
  -7  10   9     2063.36     2198.20     53.11 o 
  -6  10   9     2998.40     2872.43     76.64 o 
  -5  10   9     3351.48     3448.05     68.38 o 
  -4  10   9     2595.26     2661.85     97.86 o 
  -3  10   9     1281.66     1519.64     49.84 o 
  -2  10   9     2295.92     2400.72     52.56 o 
  -1  10   9     1809.30     1865.47     53.06 o 
   0  10   9      326.02      311.97     18.54 o 
   1  10   9      310.44      354.40     24.94 o 
   2  10   9      191.24      189.32     16.63 o 
   3  10   9      508.42      533.84     31.85 o 
   4  10   9      106.98      114.44     29.78 o 
   5  10   9       14.92       13.05     16.93 o 
   6  10   9       52.50       56.99     30.69 o 
   7  10   9      196.45      212.80     45.15 o 
   8  10   9       12.38       30.23     38.30 o 
  -9  11   9      226.55      369.37     53.87 o 
  -8  11   9       83.13       87.83     25.35 o 
  -7  11   9      514.60      543.32     28.77 o 
  -6  11   9      219.15      189.02     35.63 o 
  -5  11   9      253.51      281.58     33.36 o 
  -4  11   9       95.84      135.50     31.04 o 
  -3  11   9      369.79      382.87     29.48 o 
  -2  11   9      185.78      216.63     19.90 o 
  -1  11   9      142.26      123.46     21.87 o 
   0  11   9       61.98       41.32     13.45 o 
   1  11   9      257.21      303.91     25.65 o 
   2  11   9      835.78      932.58     42.18 o 
   3  11   9      232.74      190.63     25.30 o 
   4  11   9      121.52      181.05     34.72 o 
   5  11   9       88.24       60.27     19.85 o 
   6  11   9      244.97      228.07     40.36 o 
   7  11   9       22.26       23.23     44.75 o 
  -7  12   9      476.90      450.14     34.97 o 
  -6  12   9     1100.77     1000.92     64.30 o 
  -5  12   9      929.03     1034.27     60.07 o 
  -4  12   9      882.48      906.99     60.12 o 
  -3  12   9     1097.33     1123.57     37.89 o 
  -2  12   9      920.28      919.48     33.71 o 
  -1  12   9       79.23       75.03     22.27 o 
   0  12   9      185.51      174.15     17.94 o 
   1  12   9      471.85      543.77     32.35 o 
   2  12   9      459.89      456.54     33.96 o 
   3  12   9       54.95       79.97     23.89 o 
   4  12   9        1.86       -8.01     21.42 o 
   5  12   9      119.51      119.63     24.49 o 
  -5  13   9      179.10      164.88     24.24 o 
  -4  13   9      762.21      849.49     62.38 o 
  -3  13   9      243.27      200.40     23.13 o 
  -2  13   9     1111.39     1239.26     41.37 o 
  -1  13   9      151.38      188.46     28.22 o 
   0  13   9     1295.60     1312.94     40.82 o 
   1  13   9      147.22      222.17     42.18 o 
   2  13   9      644.78      650.55     41.37 o 
   3  13   9       75.98       36.08     25.80 o 
-14   0  10     1658.96     1668.85     86.17 o 
-13   0  10     2560.75     2516.47     69.74 o 
-12   0  10     2459.54     2292.64     63.79 o 
-11   0  10     1114.42     1187.46     64.70 o 
-10   0  10     3636.19     3424.26     77.65 o 
  -9   0  10      566.52      543.11     42.13 o 
  -8   0  10       43.45       25.65     14.21 o 
  -7   0  10        6.91        0.60     12.50 o 
  -6   0  10      705.02      720.04     26.96 o 
  -5   0  10     3046.74     2949.33     88.84 o 
  -4   0  10     1236.14     1229.24     46.51 o 
  -3   0  10      955.11     1067.43     28.72 o 
  -2   0  10      405.59      417.64     16.48 o 
  -1   0  10      104.29       85.16      9.27 o 
   0   0  10      841.35      880.83     22.12 o 
   1   0  10      390.55      405.85     13.15 o 
   2   0  10     1706.85     1783.99     58.40 o 
   3   0  10       14.30       21.82     16.53 o 
   4   0  10      612.84      599.55     35.93 o 
   5   0  10     1447.11     1387.31     53.97 o 
   6   0  10     1210.30     1408.98     57.85 o 
   7   0  10       74.13       97.66     25.09 o 
   8   0  10     1543.29     1610.34     66.77 o 
  10   0  10     3362.09     3468.71    115.50 o 
  11   0  10     1634.72     1517.02     75.08 o 
  12   0  10      483.39      479.67     50.89 o 
-14   1  10        5.98       14.11     25.85 o 
-13   1  10       21.67       32.65     14.41 o 
-12   1  10      265.08      306.58     18.64 o 
-11   1  10        1.37        9.27     20.81 o 
-10   1  10      474.71      477.81     18.04 o 
  -9   1  10      335.66      289.09     24.24 o 
  -8   1  10     1887.85     1779.76     33.51 o 
  -7   1  10      243.62      228.83     12.65 o 
  -6   1  10      573.98      582.57     17.54 o 
  -5   1  10      252.95      197.83     14.11 o 
  -4   1  10     1209.22     1104.67     31.29 o 
  -3   1  10     1563.44     1499.33     25.40 o 
  -2   1  10      367.31      310.86     10.28 o 
  -1   1  10      906.84      908.25     17.23 o 
   0   1  10      215.65      212.30      7.31 o 
   1   1  10     1262.31     1366.55     25.95 o 
   2   1  10      321.44      294.08     10.38 o 
   3   1  10      588.75      672.72     24.09 o 
   4   1  10      390.29      354.20     21.26 o 
   5   1  10      158.78      171.93     15.07 o 
   6   1  10      686.58      648.58     28.67 o 
   7   1  10      526.38      501.24     26.40 o 
   8   1  10      570.36      591.34     28.92 o 
  10   1  10      589.77      646.57     33.16 o 
  11   1  10       46.35       87.38     26.10 o 
  12   1  10       10.54      -23.18     24.59 o 
-14   2  10      929.27      918.48     47.17 o 
-13   2  10      576.42      610.69     24.34 o 
-12   2  10     1270.72     1181.01     31.29 o 
-11   2  10      698.93      747.30     37.29 o 
-10   2  10      424.16      380.96     16.63 o 
  -9   2  10      406.45      436.79     27.72 o 
  -8   2  10     1952.93     1964.84     35.73 o 
  -7   2  10      559.23      542.00     17.18 o 
  -6   2  10      983.58      957.48     22.47 o 
  -5   2  10     1930.43     1983.13     37.84 o 
  -4   2  10     2633.62     2435.24     43.34 o 
  -3   2  10      456.21      517.06     13.96 o 
  -2   2  10      184.79      229.93      9.27 o 
  -1   2  10      466.09      375.46     11.24 o 
   0   2  10       76.32      105.97      6.00 o 
   1   2  10      848.83      876.20     20.11 o 
   2   2  10      531.17      604.24     16.13 o 
   3   2  10      272.31      262.89     10.93 o 
   4   2  10     3129.24     3399.52     69.04 o 
   5   2  10     1916.02     1937.83     46.81 o 
   6   2  10      813.42      855.74     31.60 o 
   7   2  10      771.76      821.27     31.70 o 
   8   2  10     1600.50     1588.57     46.36 o 
  10   2  10     2533.43     2703.67     69.39 o 
  11   2  10     1136.87     1029.18     44.85 o 
  12   2  10      432.60      362.56     32.96 o 
-14   3  10       80.39      153.39     30.84 o 
-13   3  10      181.59      181.26     17.38 o 
-12   3  10      216.80      230.29     17.38 o 
-11   3  10       42.37       30.03     22.07 o 
-10   3  10     1309.92     1252.72     29.18 o 
  -9   3  10      422.16      378.99     27.36 o 
  -8   3  10     1319.27     1170.13     26.51 o 
  -7   3  10       69.08       83.40     10.78 o 
  -6   3  10      680.27      610.33     18.24 o 
  -5   3  10      226.30      208.27     12.19 o 
  -4   3  10      487.64      492.02     17.74 o 
  -3   3  10     1832.37     1900.19     30.79 o 
  -2   3  10     1891.54     1711.88     25.20 o 
  -1   3  10       42.39       22.68      7.05 o 
   0   3  10     1334.24     1276.96     19.75 o 
   1   3  10       50.14       19.95     11.49 o 
   2   3  10     2865.25     3032.48     48.68 o 
   3   3  10      357.33      328.10     13.30 o 
   4   3  10     4718.75     5215.71    137.62 o 
   5   3  10     1644.07     1496.16     39.96 o 
   6   3  10     5932.51     5964.52    111.11 o 
   7   3  10      966.99     1009.23     35.37 o 
   8   3  10     1318.30     1374.01     42.73 o 
   9   3  10       28.48        8.92     29.83 o 
  10   3  10      673.97      693.33     33.96 o 
  11   3  10       54.06       48.02     25.65 o 
  12   3  10      107.02      100.58     27.77 o 
-13   4  10      285.92      285.16     19.70 o 
-12   4  10      129.19      110.56     15.52 o 
-11   4  10     1256.85     1190.18     47.37 o 
-10   4  10      604.15      606.91     20.56 o 
  -9   4  10      775.44      820.57     36.68 o 
  -8   4  10      553.14      539.79     18.59 o 
  -7   4  10     1911.24     1795.58     33.26 o 
  -6   4  10      953.97     1005.90     23.23 o 
  -5   4  10      945.85      996.03     21.01 o 
  -4   4  10      905.34      878.01     20.31 o 
  -3   4  10      694.37      631.65     16.33 o 
  -2   4  10      271.46      280.63      9.78 o 
  -1   4  10      676.11      662.84     18.75 o 
   0   4  10      180.92      220.26      8.21 o 
   1   4  10      309.93      355.21     18.29 o 
   2   4  10     3563.92     3469.97     49.43 o 
   3   4  10      711.49      812.40     18.95 o 
   4   4  10     1700.80     1671.37     61.88 o 
   5   4  10     4787.92     4613.29     88.34 o 
   6   4  10     1311.77     1299.03     39.46 o 
   7   4  10      456.23      430.44     24.84 o 
   8   4  10      280.05      331.32     23.33 o 
  10   4  10      499.10      512.27     30.08 o 
  11   4  10      309.01      250.54     30.39 o 
-13   5  10      283.92      341.05     20.91 o 
-12   5  10      182.71      118.72     15.32 o 
-11   5  10      757.22      778.99     39.96 o 
-10   5  10      123.79      115.55     12.55 o 
  -9   5  10     1225.33     1369.58     48.32 o 
  -8   5  10     1486.08     1404.45     30.03 o 
  -7   5  10     1861.27     2037.46     36.58 o 
  -6   5  10      402.16      382.52     16.07 o 
  -5   5  10     2163.66     2035.64     34.37 o 
  -4   5  10      157.12      128.04     10.53 o 
  -3   5  10     2992.19     3053.54     45.55 o 
  -2   5  10     1785.59     1831.81     27.61 o 
  -1   5  10     3406.90     3429.76     55.38 o 
   0   5  10      972.68     1060.28     20.91 o 
   1   5  10     5158.96     4978.32     74.33 o 
   2   5  10     1829.96     2034.03     33.81 o 
   3   5  10     4153.69     4283.73     59.66 o 
   4   5  10     1089.62     1132.89     33.51 o 
   5   5  10     1910.85     1941.86     40.72 o 
   6   5  10     2732.76     2707.05     61.48 o 
   7   5  10      938.34      908.60     33.76 o 
   8   5  10       61.99       50.34     16.83 o 
  10   5  10      108.21      111.31     20.71 o 
  11   5  10      281.25      318.12     31.44 o 
-13   6  10       77.04      132.02     21.32 o 
-12   6  10       80.68       83.95     15.12 o 
-11   6  10      359.62      331.42     31.75 o 
-10   6  10      472.45      539.89     20.06 o 
  -9   6  10     1602.92     1360.20     48.63 o 
  -8   6  10      659.16      683.70     21.26 o 
  -7   6  10      783.15      807.92     21.92 o 
  -6   6  10      263.06      286.52     15.27 o 
  -5   6  10     1837.19     1581.17     29.88 o 
  -4   6  10      131.22      121.34     13.30 o 
  -3   6  10       27.26       51.30      7.86 o 
  -2   6  10      464.21      504.36     15.62 o 
  -1   6  10      155.90      134.54     13.45 o 
   0   6  10     1296.21     1264.06     23.94 o 
   1   6  10      247.53      209.68     11.39 o 
   2   6  10      133.42      157.17     11.19 o 
   3   6  10     1002.09     1001.32     22.73 o 
   4   6  10      367.15      368.76     21.57 o 
   5   6  10       41.40       38.85     10.83 o 
   6   6  10       12.70       -7.31     16.43 o 
   7   6  10       27.33        9.52     14.31 o 
   8   6  10       81.22       88.13     17.44 o 
  10   6  10       25.66      -14.56     23.28 o 
  11   6  10      207.20      146.34     42.53 o 
-12   7  10       27.27       21.26     16.73 o 
-11   7  10      331.82      321.39     32.35 o 
-10   7  10      245.97      251.00     19.10 o 
  -9   7  10      884.13      932.28     41.77 o 
  -8   7  10      586.14      538.63     19.55 o 
  -7   7  10     2258.26     2342.57     41.12 o 
  -6   7  10     1341.86     1357.58     28.92 o 
  -5   7  10     2711.12     2650.97     37.94 o 
  -4   7  10      979.48     1024.95     28.12 o 
  -3   7  10     4336.02     4313.36     54.22 o 
  -2   7  10      987.32      978.24     22.93 o 
  -1   7  10     4461.11     4292.75    113.08 o 
   0   7  10     1095.38     1099.13     22.63 o 
   1   7  10     2380.18     2601.38     39.56 o 
   2   7  10      460.43      447.82     16.23 o 
   3   7  10     4859.01     4988.45     69.04 o 
   4   7  10       52.37       64.80     16.28 o 
   5   7  10     1506.17     1472.37     35.78 o 
   6   7  10      146.00      119.68     27.31 o 
   7   7  10     1017.21     1058.01     41.77 o 
   8   7  10       44.26       29.53     19.50 o 
  10   7  10       53.32       67.32     27.41 o 
-11   8  10      137.37      153.89     23.73 o 
-10   8  10      184.48      176.12     17.84 o 
  -9   8  10      229.02      227.21     25.35 o 
  -8   8  10      632.02      603.73     25.65 o 
  -7   8  10      159.67      155.25     16.73 o 
  -6   8  10      443.29      424.95     22.22 o 
  -5   8  10       45.13       45.91     11.39 o 
  -4   8  10      943.72      930.52     28.17 o 
  -3   8  10     1885.56     1912.44     43.19 o 
  -2   8  10      411.46      344.37     17.84 o 
  -1   8  10      353.92      265.51     19.40 o 
   0   8  10      949.06     1057.50     23.94 o 
   1   8  10       49.52       48.48     13.15 o 
   2   8  10      588.56      635.93     23.43 o 
   3   8  10      367.29      423.28     20.06 o 
   4   8  10      641.50      619.41     27.87 o 
   5   8  10       51.60       58.20     11.79 o 
   6   8  10       72.77       65.66     24.54 o 
   7   8  10       27.76       20.21     20.46 o 
   8   8  10       67.35       44.14     21.32 o 
   9   8  10       19.43       36.48     28.62 o 
-10   9  10      199.01      186.35     24.94 o 
  -9   9  10      389.03      393.30     46.81 o 
  -8   9  10      199.53      196.73     25.09 o 
  -7   9  10      113.19       98.41     21.52 o 
  -6   9  10     1180.98     1275.85     47.27 o 
  -5   9  10     1029.62      994.52     38.60 o 
  -4   9  10     2455.89     2615.49     67.37 o 
  -3   9  10     4107.59     3979.67     90.00 o 
  -2   9  10     4564.83     4743.20    102.80 o 
  -1   9  10     2094.44     2290.97     58.66 o 
   0   9  10     4585.04     4817.62     83.30 o 
   1   9  10     3223.31     3463.37     76.54 o 
   2   9  10     2297.34     2285.68     63.64 o 
   3   9  10      351.53      375.21     27.31 o 
   4   9  10      636.50      571.53     41.57 o 
   5   9  10      511.97      583.93     23.94 o 
   6   9  10      247.99      276.14     40.56 o 
   7   9  10       34.05        7.36     21.37 o 
   8   9  10      314.71      367.65     31.60 o 
   9   9  10        4.87       24.24     29.93 o 
  -9  10  10      157.63      166.69     42.68 o 
  -8  10  10      317.51      331.62     30.39 o 
  -7  10  10      750.72      670.00     36.84 o 
  -6  10  10      180.38      188.36     27.01 o 
  -5  10  10      468.03      402.37     26.51 o 
  -4  10  10       29.31       65.76     28.67 o 
  -3  10  10      140.28      153.89     21.92 o 
  -2  10  10      115.10      131.27     20.81 o 
  -1  10  10      102.93      145.38     21.26 o 
   0  10  10        0.81       13.00     12.24 o 
   1  10  10      203.28      206.65     21.82 o 
   2  10  10      146.19      185.14     24.29 o 
   3  10  10      245.95      201.77     24.69 o 
   4  10  10       64.63       80.68     29.73 o 
   5  10  10       62.02       18.14     19.05 o 
   6  10  10       26.80       37.49     25.80 o 
   7  10  10       51.89       62.08     42.53 o 
   8  10  10      120.73      160.90     46.96 o 
  -8  11  10      393.94      421.17     34.06 o 
  -7  11  10      345.60      378.64     32.10 o 
  -6  11  10      540.49      607.31     37.74 o 
  -5  11  10      349.64      330.16     34.37 o 
  -4  11  10     3262.36     3530.74    121.64 o 
  -3  11  10     1591.91     1691.27     55.93 o 
  -2  11  10     2460.74     2657.11     58.81 o 
  -1  11  10      901.69      929.16     39.05 o 
   0  11  10     3730.23     3792.98     73.57 o 
   1  11  10     1313.65     1432.51     69.34 o 
   2  11  10     1375.10     1386.66     51.85 o 
   3  11  10       41.34       44.09     21.42 o 
   4  11  10      667.73      684.56     51.10 o 
   5  11  10        5.75      -15.82     24.14 o 
   6  11  10      536.16      589.93     59.41 o 
  -7  12  10      764.75      735.10     57.50 o 
  -6  12  10     1023.66     1047.38     65.86 o 
  -5  12  10      469.73      481.08     42.53 o 
  -4  12  10      120.73      143.82     34.47 o 
  -3  12  10       88.16      102.60     19.70 o 
  -2  12  10      100.12       88.64     18.95 o 
  -1  12  10       54.62       51.70     22.78 o 
   0  12  10      323.91      340.34     21.72 o 
   1  12  10      406.64      347.24     43.03 o 
   2  12  10      585.15      583.17     38.10 o 
   3  12  10      435.46      485.11     35.88 o 
   4  12  10      386.69      360.95     47.01 o 
   5  12  10      288.26      275.24     29.38 o 
  -4  13  10      176.48      128.80     40.62 o 
  -3  13  10      186.95      188.21     24.29 o 
  -2  13  10      396.68      378.08     27.21 o 
  -1  13  10      231.78      209.22     28.17 o 
   0  13  10       46.03       59.56     22.83 o 
   1  13  10      461.13      507.99     53.06 o 
   2  13  10      474.98      432.86     36.68 o 
  13   0   6        8.66       31.14     20.91 o 
  12   0   6       70.81      100.13     21.97 o 
   8   0   8      176.36      182.97     18.95 o 
   7   0   8       10.91       10.88     13.05 o 
   3   0  10        1.91        0.20      8.82 o 
   2   0  10      228.41      227.72     20.91 o 
  -2   0  12      155.66      128.04     21.26 o 
  -3   0  12      359.37      417.34     28.92 o 
  -7   0  14       12.71       11.09     24.44 o 
  -8   0  14       94.32       79.32     26.05 o 
-12   0  16       24.75      -34.77     34.52 o 
-14   1  11     1739.14     2061.49     69.64 o 
-13   1  11     1043.08      928.25     29.18 o 
-12   1  11     2087.43     2087.54     43.19 o 
-11   1  11     2218.45     2050.00     62.23 o 
-10   1  11     2933.86     2816.20     48.32 o 
  -9   1  11     1603.93     1703.52     51.90 o 
  -8   1  11     4139.26     4020.64     59.51 o 
  -7   1  11     2319.92     2226.88     38.05 o 
  -6   1  11     5797.98     5691.45     75.54 o 
  -5   1  11      566.87      588.77     23.23 o 
  -4   1  11     2094.86     1817.70     35.53 o 
  -3   1  11      356.36      384.38     12.40 o 
  -2   1  11     1678.50     1508.25     25.30 o 
  -1   1  11      193.46      203.93      8.92 o 
   0   1  11     1032.15      966.95     17.28 o 
   1   1  11      436.94      443.54     13.96 o 
   2   1  11     2982.06     3118.59     63.24 o 
   3   1  11      157.14      157.72     15.82 o 
   4   1  11      448.43      485.67     34.82 o 
   5   1  11      653.21      605.20     25.15 o 
   6   1  11     2044.74     2038.97     52.31 o 
   7   1  11      100.18       89.85     19.15 o 
   8   1  11      212.02      167.95     20.56 o 
  10   1  11      340.51      344.52     27.26 o 
  11   1  11     1151.04     1149.27     47.77 o 
  12   1  11      102.29       91.66     26.71 o 
-14   2  11      418.45      434.72     37.39 o 
-13   2  11        9.99        9.83     14.06 o 
-12   2  11      206.19      210.84     17.13 o 
-11   2  11      118.10      114.84     24.89 o 
-10   2  11       23.04       16.07     10.18 o 
  -9   2  11      569.02      543.77     31.54 o 
  -8   2  11      158.81      147.44     12.95 o 
  -7   2  11     1381.99     1399.00     28.52 o 
  -6   2  11      207.31      221.57     13.61 o 
  -5   2  11     1941.61     1828.28     45.40 o 
  -4   2  11      159.02      173.75     12.90 o 
  -3   2  11     1480.79     1406.81     25.25 o 
  -2   2  11       98.57      103.20      7.51 o 
  -1   2  11      400.02      375.56     11.79 o 
   0   2  11      325.74      343.36      9.88 o 
   1   2  11       67.02       93.42     14.31 o 
   2   2  11      308.39      383.02     20.01 o 
   3   2  11      735.45      789.02     27.21 o 
   4   2  11      263.77      269.94     29.38 o 
   5   2  11      541.99      517.01     23.38 o 
   6   2  11      351.85      327.69     23.03 o 
   7   2  11       78.20       60.97     17.74 o 
   8   2  11      531.91      610.74     29.98 o 
  10   2  11      369.39      356.01     27.36 o 
  11   2  11      408.63      389.72     32.55 o 
-13   3  11      709.82      768.06     27.21 o 
-12   3  11       96.30       67.98     15.07 o 
-11   3  11     1024.59     1148.06     46.71 o 
-10   3  11     1021.22      985.34     26.05 o 
  -9   3  11     1555.09     1553.80     50.24 o 
  -8   3  11     1115.74     1047.53     25.50 o 
  -7   3  11     2299.91     2319.70     39.51 o 
  -6   3  11      285.75      310.91     14.92 o 
  -5   3  11     3901.62     3851.48     63.49 o 
  -4   3  11      667.72      637.24     20.21 o 
  -3   3  11      859.38      811.95     18.59 o 
  -2   3  11     1322.62     1319.79     23.94 o 
  -1   3  11     1070.46      999.50     19.95 o 
   0   3  11        5.82        8.52      5.14 o 
   1   3  11     1081.36     1185.40     33.01 o 
   2   3  11       12.18        4.54      8.47 o 
   3   3  11      482.07      431.30     21.06 o 
   4   3  11      638.46      510.31     36.79 o 
   5   3  11      170.05      143.31     15.57 o 
   6   3  11      517.82      484.06     26.40 o 
   7   3  11      553.79      551.93     27.92 o 
   8   3  11     1734.08     1715.51     49.64 o 
  10   3  11     1742.08     1803.34     55.03 o 
  11   3  11      522.89      474.18     35.37 o 
-13   4  11      233.76      243.79     19.40 o 
-12   4  11       97.18       72.56     15.27 o 
-11   4  11       15.36       23.43     18.54 o 
-10   4  11      229.56      177.07     13.76 o 
  -9   4  11      281.82      214.31     25.40 o 
  -8   4  11     1280.37     1296.26     28.72 o 
  -7   4  11     1863.71     1729.47     32.96 o 
  -6   4  11      166.37      203.68     13.71 o 
  -5   4  11      539.57      516.56     18.49 o 
  -4   4  11     1699.70     1670.56     35.12 o 
  -3   4  11     2753.89     2743.43     41.82 o 
  -2   4  11     1024.41      989.83     18.59 o 
  -1   4  11      128.43      137.97     12.24 o 
   0   4  11       22.04        9.83      5.90 o 
   1   4  11      884.96      952.04     21.67 o 
   2   4  11      853.85      821.67     19.50 o 
   3   4  11      432.45      451.86     15.27 o 
   4   4  11      448.76      475.34     35.83 o 
   5   4  11     3251.40     3217.76     68.13 o 
   6   4  11     2010.45     2044.21     52.51 o 
   7   4  11     1794.98     1733.90     48.48 o 
   8   4  11      994.01     1020.97     37.34 o 
  10   4  11     1066.35     1065.16     42.13 o 
  11   4  11     1033.53      985.09     45.30 o 
-13   5  11      309.83      298.06     20.76 o 
-12   5  11       90.45       76.24     15.82 o 
-11   5  11       79.68       68.13     19.95 o 
-10   5  11      282.50      242.73     15.17 o 
  -9   5  11      624.68      707.64     35.88 o 
  -8   5  11      432.22      403.83     17.13 o 
  -7   5  11      669.62      588.47     19.25 o 
  -6   5  11       42.36       62.33     11.94 o 
  -5   5  11     1598.47     1653.88     35.73 o 
  -4   5  11      542.64      609.28     18.44 o 
  -3   5  11     4555.48     4478.09     62.33 o 
  -2   5  11      558.93      584.08     14.66 o 
  -1   5  11      453.00      445.96     17.79 o 
   0   5  11      931.37      966.35     20.21 o 
   1   5  11     1676.29     1730.63     28.67 o 
   2   5  11      808.97      904.27     21.37 o 
   3   5  11      127.58      120.23     11.24 o 
   4   5  11     2138.52     2066.94     72.66 o 
   5   5  11       84.01       84.46     12.24 o 
   6   5  11      722.54      763.07     31.60 o 
   7   5  11      275.71      263.75     22.47 o 
   8   5  11     1000.00     1028.23     37.49 o 
  10   5  11      431.60      497.61     30.34 o 
  11   5  11      105.01       41.32     27.46 o 
-12   6  11       71.80       56.14     15.22 o 
-11   6  11       33.25       24.99     19.10 o 
-10   6  11      412.53      433.01     18.85 o 
  -9   6  11      213.18      180.50     19.90 o 
  -8   6  11      773.48      706.13     21.67 o 
  -7   6  11      460.42      419.40     17.18 o 
  -6   6  11     1429.74     1467.33     30.23 o 
  -5   6  11      365.00      346.24     16.48 o 
  -4   6  11     1584.05     1498.02     34.17 o 
  -3   6  11     1333.93     1369.32     27.41 o 
  -2   6  11      746.23      686.98     18.75 o 
  -1   6  11      584.87      600.31     20.91 o 
   0   6  11     4742.85     4909.94     66.16 o 
   1   6  11      546.15      595.62     20.16 o 
   2   6  11      274.65      303.55     14.21 o 
   3   6  11      543.59      533.74     17.59 o 
   4   6  11     2333.00     2257.77     77.05 o 
   5   6  11      891.39      957.53     27.87 o 
   6   6  11      799.33      919.23     47.07 o 
   7   6  11      368.33      358.33     24.39 o 
   8   6  11      687.49      708.45     31.49 o 
  10   6  11      356.33      337.06     38.75 o 
-12   7  11      101.87       63.19     18.49 o 
-11   7  11       10.11       19.65     24.84 o 
-10   7  11       26.18       54.17     14.41 o 
  -9   7  11      170.49      140.74     26.20 o 
  -8   7  11      346.46      324.87     16.78 o 
  -7   7  11       17.74        8.72     10.93 o 
  -6   7  11     1028.72     1119.48     26.40 o 
  -5   7  11     1051.24      887.28     26.00 o 
  -4   7  11     4119.90     4070.63     68.88 o 
  -3   7  11     2447.18     2368.22     35.07 o 
  -2   7  11     1535.82     1558.89     30.49 o 
  -1   7  11     1161.61     1189.68     28.77 o 
   0   7  11     1789.04     1695.91     30.34 o 
   1   7  11      169.72      189.62     15.12 o 
   2   7  11      145.78      137.87     12.85 o 
   3   7  11       72.24       96.95     11.69 o 
   4   7  11        5.72        0.10     22.78 o 
   5   7  11     1396.60     1217.50     42.33 o 
   6   7  11      372.04      387.46     43.03 o 
   7   7  11      459.35      499.88     31.70 o 
   8   7  11       90.07       63.95     28.42 o 
  10   7  11        3.80      -18.80     27.41 o 
-11   8  11      276.89      250.34     32.60 o 
-10   8  11      547.77      614.82     27.06 o 
  -9   8  11      292.89      215.37     26.20 o 
  -8   8  11      190.04      134.75     17.59 o 
  -7   8  11      528.75      444.70     22.07 o 
  -6   8  11      100.09      113.98     16.78 o 
  -5   8  11       65.98       63.19     12.09 o 
  -4   8  11      200.02      180.30     21.06 o 
  -3   8  11      965.42     1074.64     31.24 o 
  -2   8  11     3609.86     3618.62     63.59 o 
  -1   8  11     2370.26     2437.46     55.38 o 
   0   8  11     3724.39     3829.96     57.40 o 
   1   8  11     4355.53     4444.53     89.09 o 
   2   8  11     5818.01     5882.79     95.64 o 
   3   8  11     2580.22     2780.62     55.08 o 
   4   8  11     1375.28     1357.18     57.50 o 
   5   8  11     1875.74     1774.01     53.21 o 
   6   8  11     3351.25     3515.17    135.30 o 
   7   8  11      392.59      396.78     29.68 o 
   8   8  11      149.05      144.02     26.00 o 
-10   9  11        0.16        3.58     19.95 o 
  -9   9  11       20.35       17.54     36.53 o 
  -8   9  11       16.92       38.10     21.32 o 
  -7   9  11      387.68      325.42     27.72 o 
  -6   9  11       26.24       49.18     22.07 o 
  -5   9  11      204.76      231.80     22.02 o 
  -4   9  11      313.33      341.50     26.91 o 
  -3   9  11      194.63      191.18     20.81 o 
  -2   9  11      312.70      313.33     23.99 o 
  -1   9  11      617.04      657.50     30.74 o 
   0   9  11      133.36      162.06     15.22 o 
   1   9  11      731.26      821.62     48.43 o 
   2   9  11      434.54      402.32     28.77 o 
   3   9  11       79.16       76.14     20.66 o 
   4   9  11       25.89       48.88     24.09 o 
   5   9  11      579.11      547.40     30.59 o 
   6   9  11        0.37       33.11     24.69 o 
   7   9  11      228.82      211.04     28.72 o 
   8   9  11      248.13      258.00     31.24 o 
  -9  10  11      222.71      206.70     46.16 o 
  -8  10  11       62.87       52.56     22.78 o 
  -7  10  11        2.91        9.32     21.06 o 
  -6  10  11        9.13       24.54     23.23 o 
  -5  10  11       59.69       62.03     19.05 o 
  -4  10  11      519.83      513.79     41.82 o 
  -3  10  11     1238.93     1146.80     43.24 o 
  -2  10  11     1048.70     1176.22     43.54 o 
  -1  10  11     2174.00     2339.00     61.98 o 
   0  10  11     2206.55     2394.98     52.26 o 
   1  10  11     3238.27     3361.73    112.93 o 
   2  10  11     3166.10     3207.33     83.15 o 
   3  10  11     3125.98     3356.29     86.42 o 
   4  10  11      888.66      950.32     56.34 o 
   5  10  11     1042.68     1064.21     73.97 o 
   6  10  11      711.67      722.81     62.13 o 
   7  10  11      708.68      810.49     71.45 o 
  -8  11  11      421.49      357.02     32.05 o 
  -7  11  11      597.72      619.51     37.39 o 
  -6  11  11     1013.12     1046.72     47.37 o 
  -5  11  11      486.64      392.24     38.75 o 
  -4  11  11      744.74      807.41     53.77 o 
  -3  11  11      246.87      300.38     28.17 o 
  -2  11  11     1277.46     1380.91     40.36 o 
  -1  11  11      673.11      620.31     33.11 o 
   0  11  11      538.34      499.98     31.90 o 
   1  11  11       90.61       52.31     31.80 o 
   2  11  11       23.18       55.48     22.47 o 
   3  11  11      101.80      114.09     25.50 o 
   4  11  11       16.83      -26.61     29.68 o 
   5  11  11      173.07      161.40     40.51 o 
   6  11  11       65.60       82.24     36.08 o 
  -6  12  11        4.68       39.91     35.78 o 
  -5  12  11      357.62      307.03     35.22 o 
  -3  12  11      221.65      215.32     22.32 o 
  -2  12  11      150.34      163.57     21.11 o 
  -1  12  11      642.09      606.86     52.26 o 
   0  12  11       89.08       94.53     22.73 o 
   1  12  11      528.65      531.98     49.69 o 
   2  12  11      686.06      697.41     41.37 o 
   3  12  11      497.54      483.30     36.84 o 
   4  12  11      225.60      187.45     37.99 o 
  -2  13  11      822.58      994.87     38.55 o 
  -1  13  11      122.36       62.23     39.05 o 
   0  13  11      418.24      480.58     35.63 o 
-13   0  12     1086.33     1067.73     44.85 o 
-12   0  12      487.72      529.16     32.80 o 
-11   0  12     1948.72     1811.00     83.35 o 
-10   0  12     1110.56     1094.39     39.00 o 
  -9   0  12     6414.31     6612.25    188.61 o 
  -8   0  12     5727.15     5994.81    115.95 o 
  -7   0  12     6483.43     6118.01    115.90 o 
  -6   0  12      727.47      884.97     31.65 o 
  -5   0  12     5081.62     4965.02    136.66 o 
  -4   0  12      913.45      803.23     27.92 o 
  -3   0  12     2685.52     2769.28     58.20 o 
  -2   0  12     1163.18     1038.46     28.87 o 
  -1   0  12      259.77      255.13     14.76 o 
   0   0  12      288.74      190.02     10.88 o 
   1   0  12     1846.03     1958.24     66.06 o 
   2   0  12       94.57       71.20     20.76 o 
   3   0  12      375.42      320.03     28.57 o 
   5   0  12      405.99      409.68     31.14 o 
   6   0  12     1214.61     1122.11     54.52 o 
   7   0  12     2225.97     2369.89     85.36 o 
   8   0  12      194.14      181.41     31.29 o 
  10   0  12      214.22      205.54     35.48 o 
  11   0  12      169.58      139.38     40.11 o 
-13   1  12       47.30       23.89     17.33 o 
-12   1  12       13.15       30.99     14.46 o 
-11   1  12        0.90      -10.99     22.52 o 
-10   1  12       61.80       45.55     11.34 o 
  -9   1  12      267.94      336.96     27.87 o 
  -8   1  12      389.77      394.51     16.98 o 
  -7   1  12     1278.24     1171.39     26.25 o 
  -6   1  12      447.63      478.11     20.41 o 
  -5   1  12      133.29      111.97     13.35 o 
  -4   1  12      344.47      252.01     12.90 o 
  -3   1  12     1041.84     1021.68     21.06 o 
  -2   1  12      496.44      493.48     13.71 o 
  -1   1  12      433.51      377.02     14.97 o 
   0   1  12      789.53      658.91     13.96 o 
   1   1  12      450.69      417.04     14.26 o 
   2   1  12      910.35      861.89     29.38 o 
   3   1  12     1379.82     1503.82     39.91 o 
   5   1  12      383.48      307.99     19.80 o 
   6   1  12      395.57      306.93     23.89 o 
   7   1  12      192.65      168.76     21.62 o 
   8   1  12       17.37        1.41     17.54 o 
  10   1  12       11.57       10.28     19.85 o 
  11   1  12      675.90      691.57     39.96 o 
-13   2  12      126.37      101.64     16.33 o 
-12   2  12       75.56       92.67     15.52 o 
-11   2  12      753.90      724.77     38.75 o 
-10   2  12      966.35      984.03     26.40 o 
  -9   2  12     1875.29     1763.23     54.07 o 
  -8   2  12     3976.78     4050.98     60.52 o 
  -7   2  12     4632.80     4593.79     65.31 o 
  -6   2  12     3275.46     3300.20     58.55 o 
  -5   2  12     3200.70     3245.63     69.64 o 
  -4   2  12     3760.34     3669.37     60.82 o 
  -3   2  12     5176.52     4900.57     65.00 o 
  -2   2  12     1925.73     1879.43     30.59 o 
  -1   2  12     2643.31     2701.05     39.20 o 
   0   2  12     1448.79     1335.21     22.63 o 
   1   2  12      797.83      892.78     29.78 o 
   2   2  12      385.84      345.28     20.46 o 
   3   2  12     1886.38     1882.86     46.36 o 
   4   2  12      272.30      192.85     30.23 o 
   5   2  12      122.13      117.21     15.17 o 
   6   2  12      567.08      612.00     29.43 o 
   7   2  12      501.15      487.28     27.72 o 
   8   2  12       26.26       20.31     17.23 o 
  10   2  12      143.12      154.10     23.53 o 
  11   2  12      153.78      126.38     27.72 o 
-13   3  12      591.10      497.76     23.38 o 
-12   3  12      960.18     1065.21     30.89 o 
-11   3  12      969.88      973.96     44.24 o 
-10   3  12      893.62      881.74     25.09 o 
  -9   3  12       65.83       64.75     21.97 o 
  -8   3  12      624.64      668.49     21.01 o 
  -7   3  12      167.73      165.28     13.00 o 
  -6   3  12      797.38      758.38     25.09 o 
  -5   3  12     1172.53     1057.20     33.41 o 
  -4   3  12     1264.73     1340.25     30.79 o 
  -3   3  12     2223.02     1926.55     32.40 o 
  -2   3  12       86.63      120.48      9.37 o 
  -1   3  12     4143.34     4173.93     56.03 o 
   0   3  12      889.01      843.59     17.18 o 
   1   3  12     1193.61     1276.40     35.93 o 
   2   3  12      993.50     1042.94     32.65 o 
   3   3  12     2013.47     1917.58     47.22 o 
   4   3  12      171.28      141.20     28.77 o 
   5   3  12      896.06      919.28     31.75 o 
   6   3  12      155.03      137.11     20.26 o 
   7   3  12      479.64      532.98     28.82 o 
   8   3  12        2.82       -5.49     16.07 o 
  10   3  12      625.76      641.93     34.77 o 
  11   3  12     1342.49     1351.28     52.91 o 
-13   4  12       44.08       25.15     15.87 o 
-12   4  12      435.90      464.15     22.58 o 
-11   4  12       92.57      108.09     26.56 o 
-10   4  12      528.41      463.55     19.10 o 
  -9   4  12      346.24      397.53     29.83 o 
  -8   4  12      973.69      907.54     24.29 o 
  -7   4  12       33.66       36.73     10.73 o 
  -6   4  12     1731.33     1702.61     38.40 o 
  -5   4  12     1184.08     1072.12     27.56 o 
  -4   4  12     1597.45     1513.79     33.96 o 
  -3   4  12      433.96      387.51     14.46 o 
  -2   4  12     3157.18     2810.71     42.03 o 
  -1   4  12      894.82      816.84     19.20 o 
   0   4  12      270.51      279.47     10.53 o 
   1   4  12      311.34      293.17     19.80 o 
   2   4  12     2872.49     3014.94     63.59 o 
   3   4  12      153.22      114.14     16.23 o 
   4   4  12      194.50      167.10     29.73 o 
   5   4  12       40.91       24.39     13.61 o 
   6   4  12       10.65      -17.18     17.18 o 
   7   4  12      146.15      137.87     20.86 o 
   8   4  12       89.10       52.56     19.15 o 
  10   4  12       57.56       37.99     21.16 o 
  11   4  12      198.81      238.00     31.75 o 
-12   5  12      462.94      458.61     22.63 o 
-11   5  12      806.02      854.53     43.39 o 
-10   5  12      418.01      357.67     17.74 o 
  -9   5  12      581.94      637.85     36.28 o 
  -8   5  12       56.70       69.09     11.74 o 
  -7   5  12      652.72      695.55     21.06 o 
  -6   5  12      388.63      423.99     17.59 o 
  -5   5  12      469.86      446.56     18.14 o 
  -4   5  12      337.73      365.69     22.47 o 
  -3   5  12      838.95      810.08     20.41 o 
  -2   5  12     3750.39     3675.82     47.62 o 
  -1   5  12      580.56      460.67     18.64 o 
   0   5  12      530.91      556.37     15.17 o 
   1   5  12      110.52      128.35     13.56 o 
   2   5  12     1707.96     1643.35     30.99 o 
   3   5  12      235.80      278.86     17.18 o 
   4   5  12      391.27      364.63     33.81 o 
   5   5  12      114.38      103.81     15.62 o 
   6   5  12     1364.13     1362.52     59.11 o 
   7   5  12       20.65       -1.97     17.33 o 
   8   5  12      385.51      355.05     26.00 o 
  10   5  12      558.17      575.62     33.21 o 
-12   6  12      185.47      167.70     18.75 o 
-11   6  12       35.75       66.42     25.95 o 
-10   6  12      408.55      346.39     17.79 o 
  -9   6  12      212.35      171.98     26.10 o 
  -8   6  12        6.83       -1.91     10.83 o 
  -7   6  12       31.39       44.39     11.59 o 
  -6   6  12       75.91       69.84     14.92 o 
  -5   6  12      114.32       55.73     11.44 o 
  -4   6  12     1044.38      980.00     27.97 o 
  -3   6  12     1013.45      932.18     22.37 o 
  -2   6  12     1958.67     1997.85     35.12 o 
  -1   6  12      331.94      320.64     17.23 o 
   0   6  12     1634.38     1669.40     35.78 o 
   1   6  12     2177.80     2341.16     43.84 o 
   2   6  12     3632.89     3776.04     56.14 o 
   3   6  12      887.13      801.06     25.65 o 
   4   6  12      236.70      251.70     31.14 o 
   5   6  12       23.92        9.62     11.49 o 
   6   6  12        6.06       13.05     24.09 o 
   7   6  12      163.97      176.32     21.97 o 
   8   6  12      325.50      287.68     35.58 o 
  10   6  12      393.68      439.51     43.84 o 
-11   7  12      217.70      302.50     32.75 o 
-10   7  12        6.92        0.05     13.25 o 
  -9   7  12       38.54      -21.87     21.87 o 
  -8   7  12      125.14      114.14     13.66 o 
  -7   7  12      261.89      301.19     16.02 o 
  -6   7  12       23.82       36.58     12.60 o 
  -5   7  12      772.64      776.52     24.54 o 
  -4   7  12      327.14      370.37     18.95 o 
  -3   7  12      129.11       91.56      9.52 o 
  -2   7  12      725.36      753.29     20.86 o 
  -1   7  12      582.99      567.00     25.85 o 
   0   7  12      581.00      549.06     19.85 o 
   1   7  12      494.02      524.77     25.20 o 
   2   7  12     1673.62     1764.24     33.76 o 
   3   7  12      348.66      398.19     19.60 o 
   4   7  12     2018.96     2202.13     78.31 o 
   5   7  12      999.75     1061.28     39.86 o 
   6   7  12     3319.29     3492.85    134.29 o 
   7   7  12      747.26      770.93     48.78 o 
   8   7  12      850.25      835.38     52.71 o 
-11   8  12       10.50       57.80     27.82 o 
-10   8  12       33.20       33.46     15.27 o 
  -9   8  12      120.03      116.40     27.11 o 
  -8   8  12      177.17      198.89     19.40 o 
  -7   8  12       32.07       26.20     14.11 o 
  -6   8  12       15.26        7.46     15.02 o 
  -5   8  12      281.59      245.25     16.28 o 
  -4   8  12       99.93       77.45     18.70 o 
  -3   8  12     1413.98     1405.55     36.48 o 
  -2   8  12     1017.12     1048.03     29.08 o 
  -1   8  12      482.90      432.86     22.58 o 
   0   8  12      168.05      157.27     14.21 o 
   1   8  12     1405.68     1405.10     61.98 o 
   2   8  12      132.89      154.60     15.87 o 
   3   8  12      179.92      166.74     17.03 o 
   4   8  12       73.58      101.79     26.91 o 
   5   8  12        3.28       16.73     15.92 o 
   6   8  12      347.12      362.46     45.91 o 
   7   8  12      424.85      428.83     32.40 o 
   8   8  12      171.69      230.19     29.53 o 
-10   9  12      130.71      141.55     24.64 o 
  -9   9  12       26.46       15.62     25.65 o 
  -8   9  12      287.72      333.03     29.43 o 
  -7   9  12       51.70       54.12     20.86 o 
  -6   9  12      550.68      526.13     33.11 o 
  -5   9  12      107.55      106.43     18.44 o 
  -4   9  12       98.75       74.88     20.91 o 
  -3   9  12       11.61       12.50     15.57 o 
  -2   9  12      108.91      119.98     18.54 o 
  -1   9  12      942.53      930.27     52.61 o 
   0   9  12      912.57      966.45     38.85 o 
   1   9  12     2092.81     2228.39     83.55 o 
   2   9  12     1510.42     1665.72     53.92 o 
   3   9  12     3106.21     3203.75     81.94 o 
   4   9  12     3452.99     3495.82    108.44 o 
   5   9  12     3845.07     3855.06     90.85 o 
   6   9  12     2026.39     2293.74    108.64 o 
   7   9  12     1539.21     1433.77     54.07 o 
  -9  10  12      135.99      129.35     41.22 o 
  -8  10  12       74.41       73.67     23.94 o 
  -7  10  12      219.06      252.56     27.72 o 
  -6  10  12      427.18      343.26     30.94 o 
  -5  10  12       87.04       92.77     19.65 o 
  -4  10  12      257.40      203.98     33.31 o 
  -3  10  12      424.00      468.64     29.78 o 
  -2  10  12     1524.03     1527.35     50.64 o 
  -1  10  12      448.89      458.36     41.42 o 
   0  10  12     1059.34     1048.43     42.43 o 
   1  10  12      221.86      209.32     34.42 o 
   2  10  12       73.73       46.46     21.97 o 
   3  10  12      137.73      124.72     24.99 o 
   4  10  12      701.72      817.29     64.25 o 
   5  10  12       59.07       74.43     40.92 o 
   6  10  12       63.44       82.74     36.08 o 
  -7  11  12       35.76       72.92     24.79 o 
  -6  11  12       92.82       73.72     26.66 o 
  -5  11  12        2.01       14.16     24.94 o 
  -4  11  12      209.86      190.48     36.53 o 
  -3  11  12      335.85      413.91     30.28 o 
  -2  11  12      169.73      235.28     21.37 o 
  -1  11  12      278.70      349.31     40.82 o 
   0  11  12      259.79      276.55     27.41 o 
   1  11  12     1288.00     1506.99     72.76 o 
   2  11  12      379.62      370.63     32.15 o 
   3  11  12      882.04      894.84     44.44 o 
   4  11  12      150.83      224.89     43.44 o 
   5  11  12     1024.19     1100.19     79.57 o 
  -5  12  12      237.03      237.04     36.58 o 
  -3  12  12      495.64      542.86     28.57 o 
  -2  12  12      453.12      389.12     33.71 o 
  -1  12  12      900.31      941.76     63.09 o 
   0  12  12      461.28      523.71     35.17 o 
   1  12  12      807.57      793.35     58.55 o 
   2  12  12      126.71       87.03     28.27 o 
   3  12  12      119.70      120.23     27.11 o 
  13   0   8        7.57        5.24     20.66 o 
  12   0   8       14.78        1.71     29.33 o 
   8   0  10      206.52      169.21     19.85 o 
   7   0  10        9.92       27.31     20.41 o 
   3   0  12       50.24       58.86     12.65 o 
   2   0  12       12.66        9.32     10.23 o 
  -2   0  14     1025.95      951.43     46.01 o 
  -3   0  14       44.56       23.89     21.06 o 
  -7   0  16       10.95        6.00     27.11 o 
  -8   0  16      103.66      119.33     30.34 o 
-13   1  13       14.25      -12.45     14.06 o 
-12   1  13       21.82       41.02     14.87 o 
-11   1  13      336.36      391.29     32.15 o 
-10   1  13      396.20      307.74     16.58 o 
  -9   1  13     1226.27     1302.66     46.31 o 
  -8   1  13     2142.65     1947.96     36.94 o 
  -7   1  13     2554.13     2616.65     43.64 o 
  -6   1  13     3302.78     3255.96     58.40 o 
  -5   1  13     4268.70     3973.32     81.58 o 
  -4   1  13     1927.13     2021.08     34.82 o 
  -3   1  13    10243.67     9758.41    118.62 o 
  -2   1  13     5989.53     5646.76     72.76 o 
  -1   1  13     5082.03     4639.39     61.02 o 
   0   1  13       59.29       86.37      8.47 o 
   1   1  13     2243.99     2137.43     50.74 o 
   2   1  13      426.46      423.13     22.68 o 
   3   1  13     2291.93     2316.47     54.42 o 
   5   1  13      617.96      616.18     27.01 o 
   6   1  13      129.30       77.70     20.31 o 
   7   1  13      849.12      776.52     34.87 o 
   8   1  13        8.07        1.01     18.64 o 
  10   1  13       85.07       85.87     22.73 o 
  11   1  13      439.20      376.97     34.27 o 
-13   2  13      237.02      248.93     19.45 o 
-12   2  13       10.15       12.65     14.51 o 
-11   2  13      408.29      387.91     32.00 o 
-10   2  13      235.80      232.86     15.07 o 
  -9   2  13      640.74      595.42     33.36 o 
  -8   2  13      307.15      279.67     15.47 o 
  -7   2  13      993.53      977.84     24.29 o 
  -6   2  13       71.50       89.39     14.51 o 
  -5   2  13      553.42      545.78     23.68 o 
  -4   2  13      339.93      354.35     15.17 o 
  -3   2  13     2933.47     2717.03     41.57 o 
  -2   2  13     1607.99     1590.64     28.02 o 
  -1   2  13      220.68      303.50     12.30 o 
   0   2  13     4034.28     3852.13     60.97 o 
   1   2  13      292.27      255.58     20.41 o 
   2   2  13     1939.99     1908.96     47.97 o 
   3   2  13      686.17      717.16     28.37 o 
   5   2  13       41.19       22.07     13.86 o 
   6   2  13      249.41      225.00     23.18 o 
   7   2  13      518.35      425.45     27.61 o 
   8   2  13      106.82      101.59     20.81 o 
  10   2  13        2.02       20.21     20.76 o 
-13   3  13       67.20       32.10     15.77 o 
-12   3  13        3.81      -14.51     14.51 o 
-11   3  13      294.78      305.47     30.99 o 
-10   3  13      454.38      458.81     19.55 o 
  -9   3  13      455.68      487.23     31.85 o 
  -8   3  13     1320.47     1346.45     30.03 o 
  -7   3  13     1420.81     1238.76     27.82 o 
  -6   3  13      674.37      761.21     25.20 o 
  -5   3  13      392.92      397.08     21.11 o 
  -4   3  13     3495.20     3306.85     57.50 o 
  -3   3  13     4458.90     4282.07     59.41 o 
  -2   3  13     7034.74     6916.05     87.38 o 
  -1   3  13      617.24      643.04     17.18 o 
   0   3  13     5233.83     4737.30     72.71 o 
   1   3  13     4471.16     4469.32    122.45 o 
   2   3  13     3578.26     3600.94     74.07 o 
   3   3  13      407.00      364.58     21.92 o 
   5   3  13      291.41      248.28     19.60 o 
   6   3  13     1351.04     1263.45     58.66 o 
   7   3  13       53.82       71.61     19.75 o 
   8   3  13      212.11      232.55     23.58 o 
  10   3  13       78.40       44.65     22.02 o 
-12   4  13      659.67      660.22     26.15 o 
-11   4  13      864.49      807.16     42.23 o 
-10   4  13      825.73      838.66     25.25 o 
  -9   4  13     1300.56     1360.71     49.13 o 
  -8   4  13     1638.20     1777.74     35.53 o 
  -7   4  13     2434.41     2342.52     41.27 o 
  -6   4  13     1335.77     1492.23     36.13 o 
  -5   4  13     2480.54     2432.82     46.86 o 
  -4   4  13      146.04      156.87     14.97 o 
  -3   4  13       21.20       28.82      9.42 o 
  -2   4  13      486.15      475.39     15.42 o 
  -1   4  13      373.42      358.13     17.13 o 
   0   4  13     1718.10     1670.91     33.96 o 
   1   4  13      755.39      679.82     27.82 o 
   2   4  13      915.81      969.62     32.65 o 
   3   4  13     2084.35     2088.91     51.20 o 
   5   4  13      803.29      837.75     31.44 o 
   6   4  13      293.45      280.78     34.42 o 
   7   4  13       56.66       55.48     20.16 o 
   8   4  13       79.26       54.72     20.26 o 
  10   4  13      122.03       55.73     23.28 o 
-12   5  13      322.55      377.58     22.22 o 
-11   5  13      286.21      247.77     31.29 o 
-10   5  13      550.41      591.89     22.07 o 
  -9   5  13      250.99      221.57     27.01 o 
  -8   5  13      340.00      335.45     16.93 o 
  -7   5  13      136.13      130.26     13.15 o 
  -6   5  13      128.63      160.24     16.63 o 
  -5   5  13      119.75      142.46     13.30 o 
  -4   5  13      482.87      422.48     24.19 o 
  -3   5  13      226.59      211.19     14.06 o 
  -2   5  13      244.97      230.39     11.49 o 
  -1   5  13      178.73      188.66     15.77 o 
   0   5  13     1351.89     1341.31     31.85 o 
   1   5  13       30.92       47.01     15.72 o 
   2   5  13     2355.19     2353.11     54.98 o 
   3   5  13     1448.11     1399.51     40.36 o 
   4   5  13     1869.95     1973.11     73.77 o 
   5   5  13      110.62       87.78     15.77 o 
   6   5  13     1362.33     1414.07     60.97 o 
   7   5  13      346.15      323.81     26.35 o 
   8   5  13     1521.96     1500.44     48.58 o 
  10   5  13      179.81      169.41     25.50 o 
-11   6  13      260.00      208.32     23.89 o 
-10   6  13     1016.47     1081.29     29.23 o 
  -9   6  13       55.80       82.89     24.79 o 
  -8   6  13      599.16      631.00     21.57 o 
  -7   6  13      145.87      127.04     13.30 o 
  -6   6  13     1475.46     1579.05     38.05 o 
  -5   6  13      156.60      157.37     13.71 o 
  -4   6  13      347.45      372.64     19.10 o 
  -3   6  13      149.46      126.38     12.14 o 
  -2   6  13     1039.86     1023.39     21.57 o 
  -1   6  13       63.38       65.61     13.76 o 
   0   6  13      478.29      438.90     18.34 o 
   1   6  13      471.02      497.01     24.49 o 
   2   6  13        3.28      -11.94     13.25 o 
   3   6  13       99.40      101.89     14.66 o 
   4   6  13       28.53       -6.70     24.59 o 
   5   6  13      808.10      829.43     31.54 o 
   6   6  13       83.86       98.67     27.77 o 
   7   6  13      114.47      107.03     21.62 o 
   8   6  13       33.86       29.88     28.57 o 
-11   7  13      247.09      230.49     31.14 o 
-10   7  13       35.77       35.68     15.27 o 
  -9   7  13      879.90      939.19     44.44 o 
  -8   7  13      128.40      111.01     14.21 o 
  -7   7  13      137.43      123.26     13.91 o 
  -6   7  13       58.41       37.24     13.30 o 
  -5   7  13      288.63      284.96     17.13 o 
  -4   7  13       10.76       -3.93     11.54 o 
  -3   7  13      471.60      459.46     16.93 o 
  -2   7  13      291.80      324.01     14.87 o 
  -1   7  13      363.69      370.73     23.18 o 
   0   7  13        0.94        2.72      8.52 o 
   1   7  13      793.48      867.43     31.75 o 
   2   7  13     1303.29     1322.21     34.11 o 
   3   7  13     1054.31     1068.44     40.46 o 
   4   7  13      199.35      247.92     32.05 o 
   5   7  13      301.39      271.05     24.29 o 
   7   7  13      495.08      509.91     43.08 o 
   8   7  13       95.17       88.69     33.01 o 
-10   8  13      286.58      274.68     21.82 o 
  -9   8  13      253.66      262.39     44.04 o 
  -8   8  13      280.32      221.01     20.51 o 
  -7   8  13        6.16        5.24     14.97 o 
  -6   8  13      794.76      786.45     29.13 o 
  -5   8  13      258.35      238.85     16.02 o 
  -4   8  13      362.44      346.39     25.04 o 
  -3   8  13      114.91       96.65     14.46 o 
  -2   8  13      359.60      356.67     18.49 o 
  -1   8  13        6.02        6.15     20.16 o 
   0   8  13        2.52        3.88     11.19 o 
   1   8  13       44.70       26.61     24.99 o 
   2   8  13      149.73      142.71     20.36 o 
   3   8  13      734.55      699.58     33.96 o 
   4   8  13      540.62      547.90     40.97 o 
   5   8  13      979.51     1019.61     41.12 o 
   6   8  13      806.18      696.25     60.02 o 
   7   8  13     1325.92     1372.35     67.52 o 
   8   8  13     1597.61     1661.94     77.80 o 
  -9   9  13       18.77       63.59     38.55 o 
  -8   9  13       91.72      131.12     26.00 o 
  -7   9  13       11.67       -2.97     20.26 o 
  -6   9  13      538.95      546.59     33.61 o 
  -5   9  13       77.89       94.79     17.54 o 
  -4   9  13       77.26       75.89     20.71 o 
  -3   9  13      415.77      440.97     26.56 o 
  -2   9  13      348.17      383.47     25.15 o 
  -1   9  13       80.45       81.38     27.31 o 
   0   9  13      223.09      247.02     23.18 o 
   1   9  13       43.33       73.92     27.46 o 
   2   9  13       22.14      -19.25     19.25 o 
   3   9  13      558.07      588.01     57.85 o 
   4   9  13       76.61      107.53     33.06 o 
   5   9  13       21.29       23.94     19.85 o 
   6   9  13      143.16      158.03     40.56 o 
   7   9  13      299.08      295.29     33.51 o 
  -8  10  13       99.84       73.72     24.29 o 
  -7  10  13      273.97      323.01     30.03 o 
  -6  10  13      107.20       86.42     24.99 o 
  -5  10  13      248.67      275.24     25.20 o 
  -4  10  13      120.09      132.63     30.39 o 
  -3  10  13      150.20      142.86     21.06 o 
  -2  10  13       15.73       25.70     20.56 o 
  -1  10  13      537.92      505.98     43.59 o 
   0  10  13        2.13      -16.53     17.28 o 
   1  10  13       79.56       95.49     31.65 o 
   2  10  13      295.19      299.42     29.43 o 
   3  10  13       22.42       29.68     39.86 o 
   4  10  13      183.17      186.65     41.02 o 
   5  10  13     1005.07     1127.24     79.82 o 
  -6  11  13       15.20       33.76     34.17 o 
  -5  11  13       24.55       29.88     24.54 o 
  -4  11  13       12.61      -10.68     29.43 o 
  -3  11  13      319.81      291.46     32.35 o 
  -2  11  13      153.01      135.40     25.85 o 
  -1  11  13      413.47      388.21     45.15 o 
   0  11  13      102.23      106.02     23.43 o 
   1  11  13      176.56      201.26     39.41 o 
   2  11  13      431.03      425.40     33.81 o 
   3  11  13      321.19      289.60     55.33 o 
   4  11  13       87.98       68.73     33.71 o 
  -3  12  13      342.29      316.25     43.89 o 
  -2  12  13       69.95       97.96     28.27 o 
  -1  12  13       75.47       67.62     38.20 o 
   0  12  13        4.21       13.15     22.73 o 
   1  12  13       81.55       62.99     38.90 o 
-13   0  14        4.62       23.13     21.06 o 
-12   0  14       18.83        9.47     20.91 o 
-11   0  14      669.53      617.89     53.11 o 
-10   0  14      486.22      455.38     27.56 o 
  -9   0  14      613.12      580.60     47.17 o 
  -8   0  14      704.87      690.51     30.59 o 
  -7   0  14       95.00       93.37     17.49 o 
  -6   0  14      398.64      352.84     33.11 o 
  -5   0  14      139.29      149.36     21.11 o 
  -4   0  14     3885.63     3744.45     77.40 o 
  -3   0  14      332.99      323.11     18.49 o 
  -2   0  14     7666.69     7279.47    129.15 o 
  -1   0  14     1123.50     1016.28     48.12 o 
   0   0  14     7890.36     7248.13    182.92 o 
   1   0  14     1796.44     1622.34     63.19 o 
   2   0  14     4039.68     4221.45    119.93 o 
   3   0  14     2137.06     1994.32     71.91 o 
   5   0  14       80.47       58.76     22.07 o 
   6   0  14     1737.06     1804.35     74.02 o 
   7   0  14       15.40        9.73     28.72 o 
   8   0  14      136.85      153.84     33.66 o 
  10   0  14      464.07      420.71     45.00 o 
-13   1  14        4.27       30.89     15.12 o 
-12   1  14      200.86      195.87     18.49 o 
-11   1  14      201.54      175.36     27.51 o 
-10   1  14      266.86      308.59     17.03 o 
  -9   1  14       78.23       49.64     21.87 o 
  -8   1  14       33.26        5.64     10.78 o 
  -7   1  14      450.00      417.09     17.28 o 
  -6   1  14       73.32       58.50     17.49 o 
  -5   1  14       58.54       69.44     13.25 o 
  -4   1  14      301.42      291.41     14.87 o 
  -3   1  14     3074.37     2868.45     43.79 o 
  -2   1  14       66.59       80.32      8.82 o 
  -1   1  14      375.33      352.59     15.92 o 
   0   1  14       13.79       13.35     10.38 o 
   1   1  14      962.76     1033.32     34.87 o 
   2   1  14      206.29      268.79     20.81 o 
   3   1  14      612.83      554.15     26.51 o 
   5   1  14      199.46      192.69     19.15 o 
   6   1  14      177.19      146.69     23.48 o 
   7   1  14      131.40      179.79     24.44 o 
   8   1  14       12.66       12.85     19.90 o 
  10   1  14       45.27       15.17     20.86 o 
-12   2  14       60.57       53.11     15.72 o 
-11   2  14      288.19      290.10     30.54 o 
-10   2  14      360.08      315.50     17.23 o 
  -9   2  14      427.81      404.08     29.98 o 
  -8   2  14      533.36      473.62     18.59 o 
  -7   2  14      113.17      110.51     12.75 o 
  -6   2  14      814.20      835.94     26.61 o 
  -5   2  14      701.93      730.21     27.87 o 
  -4   2  14     1847.36     1877.72     34.11 o 
  -3   2  14     5122.72     4776.56     65.05 o 
  -2   2  14     5892.12     5551.52     72.81 o 
  -1   2  14     4251.05     4078.34     65.61 o 
   0   2  14     3519.82     3302.82     69.19 o 
   1   2  14     3353.40     3215.80     69.34 o 
   2   2  14     3562.96     3557.25     74.88 o 
   3   2  14     3191.41     3000.12     66.82 o 
   5   2  14      350.78      276.80     20.61 o 
   6   2  14      433.00      403.33     39.25 o 
   7   2  14      435.35      442.79     29.48 o 
   8   2  14      194.90      171.73     23.43 o 
  10   2  14      207.43      217.24     26.91 o 
-12   3  14       17.66       30.44     15.77 o 
-11   3  14      103.97       93.17     26.56 o 
-10   3  14      391.45      362.06     18.14 o 
  -9   3  14      198.25      230.03     27.82 o 
  -8   3  14     1081.42     1028.88     26.56 o 
  -7   3  14     2644.38     2746.05     46.31 o 
  -6   3  14     1134.57     1153.35     31.44 o 
  -5   3  14     1874.59     1718.73     46.11 o 
  -4   3  14      952.89      960.70     27.01 o 
  -3   3  14      727.72      612.00     17.84 o 
  -2   3  14      480.61      481.49     15.47 o 
  -1   3  14      888.79      813.66     24.04 o 
   0   3  14       24.62       39.36      8.92 o 
   1   3  14      331.82      372.39     32.05 o 
   2   3  14     2964.05     3054.70     67.32 o 
   3   3  14      898.84      881.24     32.55 o 
   5   3  14      137.06       94.84     16.53 o 
   6   3  14     1362.32     1356.27     63.24 o 
   7   3  14       36.71       19.40     29.18 o 
   8   3  14      251.03      237.74     25.60 o 
  10   3  14      250.49      297.81     29.53 o 
-12   4  14       24.91       15.77     16.07 o 
-11   4  14      341.56      401.77     34.22 o 
-10   4  14      113.68      121.24     14.41 o 
  -9   4  14     1091.18     1161.21     45.70 o 
  -8   4  14      519.20      491.11     19.45 o 
  -7   4  14      959.90      919.89     24.84 o 
  -6   4  14       29.57       43.84     14.81 o 
  -5   4  14      211.31      157.02     16.93 o 
  -4   4  14       67.82       81.53     17.38 o 
  -3   4  14     4365.22     4364.66     61.53 o 
  -2   4  14      149.14      126.28     10.68 o 
  -1   4  14     1091.70     1069.60     27.97 o 
   0   4  14       55.51       57.60     12.19 o 
   1   4  14     1025.35      989.78     49.03 o 
   2   4  14     1661.23     1693.08     45.91 o 
   3   4  14     2365.50     2431.66     58.05 o 
   5   4  14     2384.50     2462.91     60.27 o 
   6   4  14      657.06      529.46     41.93 o 
   7   4  14     1962.26     2074.44     58.35 o 
   8   4  14      874.94      787.96     37.29 o 
-12   5  14      716.26      847.02     29.93 o 
-11   5  14      383.81      407.96     35.93 o 
-10   5  14      425.04      417.44     19.75 o 
  -9   5  14      440.01      458.31     33.81 o 
  -8   5  14     1582.24     1664.56     35.12 o 
  -7   5  14     1472.59     1538.43     32.60 o 
  -6   5  14     2856.85     2882.21     56.24 o 
  -5   5  14      786.57      742.46     24.04 o 
  -4   5  14     1725.22     1840.63     49.64 o 
  -3   5  14      231.36      220.36     14.87 o 
  -2   5  14     2307.98     2278.68     37.94 o 
  -1   5  14      554.77      511.57     20.51 o 
   0   5  14       67.87       64.85     12.85 o 
   1   5  14       76.13       62.08     23.83 o 
   2   5  14       73.80       82.19     16.38 o 
   3   5  14      347.46      346.94     22.47 o 
   4   5  14      100.19      137.32     29.63 o 
   5   5  14      614.80      549.01     27.31 o 
   6   5  14       91.02      123.96     30.44 o 
   7   5  14      134.76      149.81     23.58 o 
   8   5  14      113.16      138.93     24.24 o 
-11   6  14      157.33      110.46     28.77 o 
-10   6  14      179.15      219.10     16.58 o 
  -9   6  14      746.59      716.76     39.25 o 
  -8   6  14      112.95      135.95     14.61 o 
  -7   6  14      560.18      487.99     19.45 o 
  -6   6  14       44.95       71.91     16.13 o 
  -5   6  14      111.46       95.44     12.60 o 
  -4   6  14       66.23       48.58     14.11 o 
  -3   6  14      158.32      131.47     12.30 o 
  -2   6  14        6.58        3.33     10.88 o 
  -1   6  14      267.49      290.96     21.57 o 
   0   6  14      110.79      143.36     13.45 o 
   1   6  14      112.69      135.05     27.01 o 
   2   6  14      251.42      268.99     19.30 o 
   3   6  14      889.89      952.79     33.96 o 
   4   6  14       73.23       32.40     26.51 o 
   5   6  14      374.82      387.61     24.24 o 
   6   6  14      784.31      821.83     50.09 o 
   7   6  14      629.17      558.68     45.91 o 
   8   6  14      534.73      523.76     47.37 o 
-10   7  14      377.31      412.60     24.34 o 
  -9   7  14      227.85      293.33     44.14 o 
  -8   7  14      609.16      683.50     23.58 o 
  -7   7  14      553.38      575.82     21.47 o 
  -6   7  14      969.96     1046.27     27.41 o 
  -5   7  14      548.03      592.75     22.83 o 
  -4   7  14      497.75      502.35     22.47 o 
  -3   7  14      387.72      390.83     17.08 o 
  -2   7  14      934.17      976.07     29.08 o 
  -1   7  14       56.06       40.46     17.84 o 
   0   7  14      749.36      757.98     21.26 o 
   1   7  14        8.57       22.83     24.89 o 
   2   7  14      232.35      260.27     18.70 o 
   3   7  14       27.86       13.66     18.39 o 
   4   7  14      247.11      218.19     32.05 o 
   5   7  14      413.60      478.86     37.14 o 
   7   7  14      552.56      635.23     48.53 o 
   8   7  14      147.97      121.54     38.15 o 
  -9   8  14        3.23       -2.52     37.19 o 
  -8   8  14      430.60      495.09     26.20 o 
  -7   8  14       85.27       68.28     17.23 o 
  -6   8  14      274.42      287.38     29.28 o 
  -5   8  14       24.08       20.21     17.13 o 
  -4   8  14      377.32      332.23     24.39 o 
  -3   8  14      296.88      307.69     18.44 o 
  -2   8  14       21.49      -12.85     16.83 o 
  -1   8  14      481.73      456.74     34.17 o 
   0   8  14        9.62       20.61     11.94 o 
   1   8  14        2.07       21.16     22.42 o 
   2   8  14      170.13      165.94     22.52 o 
   3   8  14      102.19      100.88     22.42 o 
   4   8  14       16.23       14.16     28.82 o 
   5   8  14       20.63       17.13     17.33 o 
   7   8  14       11.70        0.76     33.41 o 
  -8   9  14      232.45      217.03     29.28 o 
  -7   9  14      322.97      334.75     29.48 o 
  -6   9  14      448.52      482.04     33.86 o 
  -5   9  14      907.17      899.07     37.89 o 
  -4   9  14      702.24      676.60     34.06 o 
  -3   9  14      104.77       88.94     32.05 o 
  -2   9  14       82.20       26.56     32.25 o 
  -1   9  14      122.50      181.21     31.14 o 
   0   9  14       19.56       35.12     18.04 o 
   1   9  14       21.95       14.36     27.92 o 
   2   9  14       14.90       19.35     40.77 o 
   3   9  14      175.84      167.75     44.90 o 
   4   9  14        0.16        1.91     25.60 o 
   5   9  14      226.42      263.54     26.91 o 
   6   9  14      456.94      484.61     56.74 o 
  -7  10  14      157.08      110.05     25.90 o 
  -6  10  14       27.81       91.16     26.76 o 
  -5  10  14      297.44      280.53     26.00 o 
  -4  10  14       94.28       74.93     28.62 o 
  -2  10  14      179.49      217.29     27.06 o 
  -1  10  14      332.97      363.27     39.91 o 
   0  10  14       41.31       17.89     19.40 o 
   1  10  14      114.79       71.35     33.56 o 
   2  10  14       64.90      133.59     46.21 o 
   3  10  14      191.94      157.67     47.57 o 
   4  10  14        0.85      -12.24     26.96 o 
  -5  11  14      141.01       90.85     27.51 o 
  -3  11  14       84.72       66.87     32.70 o 
  -2  11  14       89.04       71.20     25.70 o 
  -1  11  14      458.80      473.78     47.97 o 
   0  11  14        1.06      -20.26     20.26 o 
   1  11  14      526.33      506.33     47.87 o 
   2  11  14      271.03      217.49     51.80 o 
  12   0  10       77.18       -3.43     21.42 o 
   8   0  12       25.98       23.83     16.73 o 
   7   0  12      297.88      275.64     22.27 o 
   3   0  14      285.98      226.96     17.54 o 
   2   0  14      540.58      621.62     23.58 o 
  -2   0  16      164.80      165.23     27.21 o 
  -3   0  16       12.55        1.41     22.52 o 
  -7   0  18      330.99      287.48     38.25 o 
  -8   0  18       60.82       92.52     32.65 o 
-12   1  15       66.19       30.44     15.82 o 
-11   1  15      252.79      278.16     31.04 o 
-10   1  15       67.08       48.38     12.60 o 
  -9   1  15      136.18      142.51     24.39 o 
  -8   1  15        7.21        3.43     10.88 o 
  -7   1  15      209.39      209.68     14.46 o 
  -6   1  15      298.80      316.51     23.18 o 
  -5   1  15     2051.32     2134.46     52.81 o 
  -4   1  15       39.16       56.99     11.69 o 
  -3   1  15     1472.71     1473.48     28.32 o 
  -2   1  15      811.77      731.17     17.99 o 
  -1   1  15      259.04      262.23     21.32 o 
   0   1  15      498.52      488.19     23.03 o 
   1   1  15     1876.34     1910.07     50.24 o 
   2   1  15     5891.08     5754.59    109.80 o 
   3   1  15     1436.50     1419.61     42.93 o 
   5   1  15     2103.06     2009.39     54.32 o 
   6   1  15     1984.08     1834.83     54.67 o 
   7   1  15      610.73      589.42     33.71 o 
   8   1  15     1135.35     1155.36     45.30 o 
-12   2  15      130.10      138.73     17.69 o 
-11   2  15      277.64      317.97     32.20 o 
-10   2  15       50.48       42.68     12.55 o 
  -9   2  15      372.32      399.55     30.64 o 
  -8   2  15       17.11       -1.16     11.44 o 
  -7   2  15      426.06      407.46     17.74 o 
  -6   2  15      683.32      641.93     29.98 o 
  -5   2  15      297.50      260.77     15.27 o 
  -4   2  15     1018.93     1028.18     28.12 o 
  -3   2  15      463.33      431.65     15.67 o 
  -2   2  15     3843.79     3741.43     62.69 o 
  -1   2  15      982.74      989.93     34.37 o 
   0   2  15     1112.44      985.09     32.45 o 
   1   2  15      139.00      193.85     27.82 o 
   2   2  15     1074.24     1147.00     37.89 o 
   3   2  15       47.69       39.05     17.13 o 
   5   2  15      201.38      214.51     20.26 o 
   7   2  15      473.76      479.32     31.14 o 
   8   2  15      142.16      134.29     24.14 o 
-12   3  15      205.61      191.94     19.15 o 
-11   3  15       87.22       71.50     26.46 o 
-10   3  15      563.55      573.00     22.22 o 
  -9   3  15       35.67       32.00     23.73 o 
  -8   3  15        5.09        8.67     11.64 o 
  -7   3  15      118.87      119.63     13.66 o 
  -6   3  15      218.76      208.57     17.49 o 
  -5   3  15      855.29      801.37     24.59 o 
  -4   3  15      717.59      694.84     23.68 o 
  -3   3  15     1361.89     1347.55     27.51 o 
  -2   3  15     2979.69     2817.96     51.30 o 
  -1   3  15     2143.58     2044.16     51.95 o 
   0   3  15     1551.11     1387.51     39.91 o 
   1   3  15     1590.56     1537.83     62.43 o 
   2   3  15     1634.78     1640.22     46.41 o 
   3   3  15     5687.03     5519.72    107.43 o 
   5   3  15      577.80      568.91     28.47 o 
   6   3  15      803.05      760.35     49.53 o 
   7   3  15      467.62      398.24     29.93 o 
   8   3  15      293.35      257.25     27.31 o 
-11   4  15      212.53      226.46     30.59 o 
-10   4  15      322.65      294.69     17.79 o 
  -9   4  15      164.55      219.96     27.36 o 
  -8   4  15      580.09      569.82     21.11 o 
  -7   4  15      840.36      904.11     25.25 o 
  -6   4  15     1566.72     1492.73     37.34 o 
  -5   4  15     1575.35     1702.81     38.50 o 
  -4   4  15      991.22      919.53     33.36 o 
  -3   4  15     2226.38     2227.88     38.20 o 
  -2   4  15     3918.65     3991.97     66.82 o 
  -1   4  15     1918.02     1808.13     38.55 o 
   0   4  15     1152.33     1060.58     34.42 o 
   1   4  15      259.21      256.89     32.35 o 
   2   4  15      368.38      421.57     24.64 o 
   3   4  15       24.57       26.71     16.33 o 
   5   4  15      565.44      536.97     28.22 o 
   6   4  15       77.33       59.61     30.28 o 
   7   4  15      406.47      405.24     30.28 o 
   8   4  15      463.68      494.33     32.70 o 
-11   5  15      198.31      219.45     31.19 o 
-10   5  15      100.36      114.79     14.76 o 
  -9   5  15       45.77       54.12     24.84 o 
  -8   5  15      219.98      214.92     16.18 o 
  -7   5  15       50.67       55.03     13.05 o 
  -6   5  15      293.77      327.79     20.61 o 
  -5   5  15      245.41      259.21     16.07 o 
  -4   5  15      473.39      521.24     26.66 o 
  -3   5  15      977.89      930.37     23.03 o 
  -2   5  15       18.71       37.29     12.30 o 
  -1   5  15       74.60      111.52     15.37 o 
   0   5  15       12.16       -0.20     11.64 o 
   1   5  15      336.56      343.92     33.61 o 
   2   5  15      303.03      297.81     22.98 o 
   3   5  15      572.04      611.39     29.08 o 
   4   5  15       84.21      113.78     29.63 o 
   5   5  15      369.62      363.37     24.29 o 
   6   5  15      398.77      351.07     39.56 o 
   7   5  15     1010.66     1051.76     42.13 o 
   8   5  15      355.52      275.79     27.77 o 
-10   6  15      209.81      194.36     17.08 o 
  -9   6  15      849.17     1043.39     46.96 o 
  -8   6  15      420.48      424.24     19.85 o 
  -7   6  15     1224.95     1303.26     30.99 o 
  -6   6  15      365.87      412.75     22.37 o 
  -5   6  15     2636.01     2803.05     54.47 o 
  -4   6  15       77.68       62.33     18.49 o 
  -3   6  15     1742.32     1697.17     47.32 o 
  -2   6  15     1053.45     1042.08     29.23 o 
  -1   6  15     2526.61     2505.08     59.81 o 
   0   6  15      884.53      924.12     32.55 o 
   1   6  15     2028.98     2119.24     75.94 o 
   2   6  15      178.62      169.41     20.31 o 
   3   6  15      850.29      853.12     33.56 o 
   4   6  15      174.97      178.59     33.36 o 
   5   6  15      361.16      333.54     23.63 o 
   6   6  15       62.64       63.39     32.80 o 
   7   6  15      109.49       94.58     33.41 o 
   8   6  15      223.18      234.22     42.28 o 
-10   7  15       27.13       -0.20     16.53 o 
  -9   7  15       22.26       -5.49     35.73 o 
  -8   7  15      564.37      509.35     21.72 o 
  -7   7  15      207.12      214.92     16.68 o 
  -6   7  15      630.29      687.43     27.92 o 
  -5   7  15      167.56      160.39     15.32 o 
  -4   7  15      610.06      683.91     25.60 o 
  -3   7  15      200.72      181.91     16.83 o 
  -2   7  15       95.33      107.53     15.32 o 
  -1   7  15       60.96       92.77     18.80 o 
   0   7  15       45.40       23.48     12.85 o 
   1   7  15      354.12      388.11     36.28 o 
   2   7  15      260.01      246.06     24.54 o 
   3   7  15      424.60      414.77     36.79 o 
   4   7  15      113.06      122.05     33.21 o 
   5   7  15      245.09      210.79     30.08 o 
   7   7  15      120.23       88.08     37.34 o 
  -9   8  15      828.20      883.10     66.16 o 
  -8   8  15     1149.24     1304.37     39.96 o 
  -7   8  15     2279.75     2350.54     53.82 o 
  -6   8  15      701.11      700.43     37.84 o 
  -5   8  15      514.89      463.80     28.92 o 
  -4   8  15      153.48      196.42     24.79 o 
  -3   8  15      160.74      123.61     20.31 o 
  -2   8  15      229.20      264.25     23.94 o 
  -1   8  15      435.44      410.69     35.93 o 
   0   8  15       40.71       12.19     17.84 o 
   1   8  15      313.88      333.69     41.12 o 
   2   8  15        3.67       14.51     20.31 o 
   3   8  15      454.30      454.53     31.90 o 
   4   8  15      380.48      411.44     43.84 o 
   5   8  15      106.71       78.81     26.25 o 
  -8   9  15       37.88      304.11     32.35 o 
  -7   9  15      211.06      242.58     29.48 o 
  -6   9  15       19.53       86.92     27.92 o 
  -5   9  15        4.51       -4.18     18.49 o 
  -4   9  15       61.64       39.46     38.85 o 
  -2   9  15       52.40      100.08     34.52 o 
  -1   9  15       21.51       21.52     28.82 o 
   0   9  15       64.42       70.30     34.47 o 
   1   9  15       70.73       92.22     30.74 o 
   2   9  15      176.72      184.63     49.38 o 
   3   9  15      288.26      326.89     53.46 o 
   4   9  15       20.91       25.45     30.54 o 
   5   9  15      304.29      322.50     30.13 o 
  -6  10  15     1275.91     1593.01     58.05 o 
  -5  10  15      512.34      458.56     30.69 o 
  -2  10  15      287.07      271.46     29.13 o 
  -1  10  15        7.97        4.43     32.10 o 
   0  10  15      133.43      131.52     43.84 o 
   1  10  15       21.54       18.34     26.30 o 
   2  10  15      198.96      221.32     51.05 o 
   3  10  15        7.84       51.35     45.25 o 
  -3  11  15       93.37      208.47     39.96 o 
  -2  11  15      194.93      207.46     30.34 o 
  -1  11  15        1.63       38.35     34.47 o 
   0  11  15       78.78       99.67     43.64 o 
-12   0  16      184.92      164.53     26.00 o 
-11   0  16       27.03       49.53     38.10 o 
-10   0  16      668.55      779.95     36.08 o 
  -8   0  16      774.65      819.31     34.62 o 
  -7   0  16       81.85       92.47     18.59 o 
  -6   0  16     2534.04     2358.75     84.76 o 
  -5   0  16      324.67      346.34     29.23 o 
  -4   0  16     1589.58     1528.21     59.46 o 
  -3   0  16       93.75       74.63     13.61 o 
  -2   0  16     1231.51     1194.57     54.17 o 
  -1   0  16       78.67       57.65     24.89 o 
   0   0  16     1356.89     1249.24     54.67 o 
   1   0  16       34.36       48.17     25.40 o 
   2   0  16       13.60       22.22     24.29 o 
   3   0  16     4588.28     4591.42    133.94 o 
   5   0  16     2394.14     2489.77     89.85 o 
   7   0  16     1703.79     1588.37     75.33 o 
   8   0  16     1396.84     1306.94     70.40 o 
-12   1  16       14.57      -10.99     15.67 o 
-11   1  16      117.91      124.31     28.07 o 
-10   1  16       82.24       56.49     13.15 o 
  -9   1  16       98.06      114.34     24.69 o 
  -8   1  16        8.07       -0.35     11.64 o 
  -7   1  16      237.32      229.53     15.32 o 
  -6   1  16       57.18       54.98     18.04 o 
  -5   1  16      159.82      162.71     13.56 o 
  -4   1  16      129.83      117.91     12.60 o 
  -3   1  16      241.39      223.03     11.84 o 
  -2   1  16      910.88      753.50     30.34 o 
  -1   1  16      728.11      712.78     30.64 o 
   0   1  16     1147.09      941.35     32.91 o 
   1   1  16      138.21      122.45     27.61 o 
   2   1  16      960.82      989.43     36.63 o 
   3   1  16      927.45      868.99     35.02 o 
   5   1  16       91.18       93.93     18.75 o 
   7   1  16      208.59      212.40     27.06 o 
   8   1  16      581.25      573.95     34.87 o 
-11   2  16      326.22      354.65     33.96 o 
-10   2  16      217.86      218.95     16.58 o 
  -9   2  16       24.64       25.90     22.52 o 
  -8   2  16       30.65       46.31     12.90 o 
  -7   2  16      229.13      238.40     15.47 o 
  -6   2  16      392.33      373.60     25.09 o 
  -5   2  16      161.98      148.91     13.20 o 
  -4   2  16      219.89      207.66     15.42 o 
  -3   2  16      335.77      288.64     16.38 o 
  -2   2  16      169.82      167.60     18.49 o 
  -1   2  16       49.52       60.12     17.54 o 
   0   2  16        1.51        2.42     11.54 o 
   1   2  16      361.16      378.28     35.93 o 
   2   2  16     1025.79     1000.36     36.48 o 
   3   2  16     1795.48     1759.25     50.14 o 
   5   2  16     1185.48     1154.46     40.77 o 
   7   2  16     1154.35     1177.99     45.70 o 
   8   2  16      745.64      716.61     38.40 o 
-11   3  16      326.28      291.51     33.51 o 
-10   3  16       99.76       97.86     14.71 o 
  -9   3  16      241.76      271.71     29.08 o 
  -8   3  16      197.05      220.06     16.18 o 
  -7   3  16       67.91       32.35     12.24 o 
  -6   3  16      186.68      146.13     16.28 o 
  -5   3  16       61.18       61.12     11.74 o 
  -4   3  16      360.94      367.20     19.15 o 
  -3   3  16     1588.42     1485.73     35.17 o 
  -2   3  16      517.14      526.03     20.56 o 
  -1   3  16      255.42      248.83     22.58 o 
   0   3  16     3371.43     3089.42     69.04 o 
   1   3  16     1145.04     1230.90     58.81 o 
   2   3  16      648.27      682.95     30.69 o 
   3   3  16      749.08      824.80     34.17 o 
   5   3  16      134.09       95.54     18.59 o 
   6   3  16      386.61      404.39     42.63 o 
   7   3  16      122.46       92.82     24.44 o 
   8   3  16       52.51       40.62     23.89 o 
-11   4  16      788.73      880.38     46.51 o 
-10   4  16      122.51      111.36     15.17 o 
  -9   4  16      516.00      537.67     35.68 o 
  -8   4  16       76.90       89.44     14.21 o 
  -7   4  16      300.77      317.97     17.54 o 
  -6   4  16      122.87      125.37     16.68 o 
  -5   4  16      888.90      941.30     27.97 o 
  -4   4  16      224.54      187.50     19.55 o 
  -3   4  16      171.21      150.32     15.27 o 
  -2   4  16     1031.54     1033.92     28.62 o 
  -1   4  16       30.00       13.35     17.18 o 
   0   4  16      637.79      662.54     27.92 o 
   1   4  16       57.08       23.38     26.96 o 
   2   4  16     2570.36     2679.84     64.60 o 
   3   4  16       74.92       68.13     18.49 o 
   5   4  16      100.01      100.48     19.00 o 
   6   4  16     1183.51     1134.10     61.88 o 
   7   4  16      251.63      263.34     28.42 o 
   8   4  16      858.47      818.65     40.67 o 
-10   5  16      222.77      249.13     18.19 o 
  -9   5  16      184.75      189.12     28.62 o 
  -8   5  16      463.67      465.51     20.46 o 
  -7   5  16      487.02      569.77     21.82 o 
  -6   5  16      171.85      160.29     18.24 o 
  -5   5  16      205.82      176.17     15.02 o 
  -4   5  16      134.67      124.42     18.75 o 
  -3   5  16      723.47      775.16     26.15 o 
  -2   5  16     2077.17     2105.69     44.04 o 
  -1   5  16     2605.64     2681.45     64.15 o 
   0   5  16      554.28      500.13     25.60 o 
   1   5  16     2609.01     2725.44     91.26 o 
   2   5  16      714.32      698.02     32.15 o 
   3   5  16     1004.07      925.38     36.33 o 
   5   5  16      560.55      542.11     29.68 o 
   6   5  16       20.61       -3.68     33.76 o 
   7   5  16       35.40       25.45     23.83 o 
-10   6  16      712.86      795.67     27.41 o 
  -9   6  16      586.55      463.85     51.55 o 
  -8   6  16      123.12      124.62     15.97 o 
  -7   6  16      123.92      110.00     15.32 o 
  -6   6  16      111.83      136.06     21.82 o 
  -5   6  16       61.33       50.69     12.55 o 
  -4   6  16      145.54      136.46     31.04 o 
  -3   6  16      302.81      290.00     22.12 o 
  -2   6  16     1250.53     1247.68     33.06 o 
  -1   6  16       27.35        4.59     18.34 o 
   0   6  16      654.63      684.16     29.38 o 
   1   6  16      153.58      166.95     31.54 o 
   2   6  16      246.16      248.38     23.33 o 
   3   6  16       68.70       80.73     20.71 o 
   4   6  16      122.07       98.36     34.52 o 
   5   6  16      358.30      395.27     26.66 o 
   7   6  16       58.13       23.28     35.63 o 
  -9   7  16      326.10      408.22     36.84 o 
  -8   7  16      685.64      672.57     24.84 o 
  -7   7  16     1394.67     1590.74     36.08 o 
  -6   7  16     1033.60     1055.99     34.37 o 
  -5   7  16      975.80     1055.84     31.39 o 
  -4   7  16      524.68      466.07     28.87 o 
  -3   7  16     1322.13     1476.25     45.81 o 
  -2   7  16     1608.04     1561.51     65.31 o 
  -1   7  16     1554.64     1583.08     47.47 o 
   0   7  16      407.54      386.75     23.89 o 
   1   7  16      449.46      508.65     41.77 o 
   2   7  16      110.36      128.55     28.37 o 
   3   7  16      714.08      663.35     46.06 o 
   4   7  16      455.32      525.48     47.52 o 
   5   7  16      224.60      226.81     32.00 o 
  -8   8  16      428.21      535.15     28.27 o 
  -7   8  16      237.94      315.40     30.44 o 
  -6   8  16      157.00      247.52     29.58 o 
  -5   8  16       62.81       47.92     30.13 o 
  -4   8  16        8.47      -11.79     32.35 o 
  -3   8  16      572.62      565.64     30.69 o 
  -2   8  16        5.79       -5.34     19.75 o 
  -1   8  16      607.01      600.76     43.99 o 
   0   8  16       46.49       47.62     17.94 o 
   1   8  16      362.97      386.60     45.25 o 
   2   8  16      376.13      417.24     39.81 o 
   3   8  16      154.36      174.10     33.71 o 
   4   8  16      603.66      579.19     51.95 o 
   5   8  16      112.64      131.72     31.54 o 
  -7   9  16     1314.55     1580.71     57.70 o 
  -6   9  16     1873.42     1856.10     90.55 o 
  -5   9  16     1625.30     1517.77     76.64 o 
  -4   9  16     1948.08     2146.80     93.27 o 
  -2   9  16     1312.24     1309.76     75.28 o 
  -1   9  16      215.62      181.05     35.63 o 
   0   9  16      351.13      400.00     49.69 o 
   1   9  16       11.96       17.99     26.71 o 
   2   9  16      146.45      125.67     47.52 o 
   3   9  16       25.76      -19.80     41.82 o 
   4   9  16       10.00        1.86     27.92 o 
  -2  10  16      175.96      172.29     35.32 o 
  -1  10  16        8.78       23.99     27.31 o 
   0  10  16      317.66      357.52     52.00 o 
   1  10  16       14.08       -3.07     50.49 o 
   8   0  14       18.31      -10.33     24.39 o 
   7   0  14        2.06        0.20     17.03 o 
   3   0  16      614.00      567.45     40.82 o 
   2   0  16        1.82       15.32     22.32 o 
  -2   0  18        0.55      -16.18     24.34 o 
  -3   0  18       34.38       19.40     25.60 o 
  -7   0  20       27.37       -2.52     33.46 o 
  -8   0  20       66.61       58.20     35.17 o 
-11   1  17      880.32      824.40     45.15 o 
-10   1  17      596.28      683.80     24.74 o 
  -9   1  17      330.79      290.96     29.63 o 
  -8   1  17       82.33       90.85     14.06 o 
  -7   1  17      257.65      252.26     16.48 o 
  -6   1  17      504.11      492.32     27.56 o 
  -5   1  17     1074.26     1051.81     29.28 o 
  -4   1  17      571.86      596.93     19.80 o 
  -3   1  17      126.09      108.54     18.44 o 
  -2   1  17     1167.98     1112.28     38.55 o 
  -1   1  17     1297.27     1349.12     43.13 o 
   0   1  17     1417.53     1370.53     41.98 o 
   1   1  17      558.05      575.41     42.93 o 
   2   1  17        5.95       37.79     18.70 o 
   3   1  17       50.16       43.08     18.44 o 
   5   1  17      399.42      414.06     27.61 o 
   7   1  17      788.06      825.05     40.46 o 
   8   1  17      953.56      952.64     43.99 o 
-11   2  17      250.42      287.68     34.11 o 
-10   2  17        5.42       18.59     13.50 o 
  -9   2  17      347.75      359.84     31.85 o 
  -8   2  17       50.43       64.95     13.81 o 
  -7   2  17      182.00      188.61     15.47 o 
  -6   2  17      128.07      105.32     19.65 o 
  -5   2  17       36.53       32.91     10.93 o 
  -4   2  17      900.02      863.15     34.47 o 
  -3   2  17      490.46      471.76     26.30 o 
  -2   2  17      163.04      118.22     18.95 o 
  -1   2  17      632.96      597.64     30.34 o 
   0   2  17      167.57      192.64     18.70 o 
   1   2  17     1851.48     1831.51     74.33 o 
   2   2  17      135.09      119.73     20.06 o 
   3   2  17     2449.46     2381.73     61.93 o 
   5   2  17     1423.24     1387.61     46.31 o 
   7   2  17     1698.06     1991.55     61.17 o 
   8   2  17       90.40       59.66     24.79 o 
-11   3  17      456.84      452.66     37.59 o 
-10   3  17      574.74      649.59     24.59 o 
  -9   3  17      291.89      258.76     29.83 o 
  -8   3  17      326.49      331.27     18.64 o 
  -7   3  17      172.17      176.77     15.22 o 
  -6   3  17      265.02      263.59     19.35 o 
  -5   3  17      392.19      428.12     19.45 o 
  -4   3  17       90.09      120.38     19.75 o 
  -3   3  17      254.09      226.66     21.97 o 
  -2   3  17      290.58      254.73     22.07 o 
  -1   3  17      278.30      246.51     23.63 o 
   0   3  17       17.43        3.78     13.35 o 
   1   3  17      103.80      130.66     32.96 o 
   2   3  17      279.25      255.53     23.58 o 
   3   3  17       45.22       39.20     19.10 o 
   5   3  17      175.79      173.19     21.72 o 
   6   3  17      297.24      227.21     40.72 o 
   7   3  17       35.32       41.42     24.94 o 
-10   4  17      671.37      552.44     23.83 o 
  -9   4  17      847.89      921.30     44.90 o 
  -8   4  17      463.01      473.73     21.06 o 
  -7   4  17      669.60      665.21     23.13 o 
  -6   4  17      307.78      382.72     21.87 o 
  -5   4  17      406.54      380.20     18.90 o 
  -4   4  17      180.78      162.51     28.72 o 
  -3   4  17      101.57       93.83     14.87 o 
  -2   4  17      503.28      488.79     26.81 o 
  -1   4  17      238.63      223.13     23.53 o 
   0   4  17        9.93       -4.94     13.30 o 
   1   4  17       43.31       40.46     28.67 o 
   2   4  17      432.15      465.36     28.52 o 
   3   4  17     1200.78     1252.82     43.39 o 
   5   4  17      744.83      742.66     34.47 o 
   6   4  17      480.08      524.62     48.48 o 
   7   4  17      364.64      355.56     32.15 o 
-10   5  17      528.83      473.78     22.88 o 
  -9   5  17      355.30      472.92     36.08 o 
  -8   5  17      441.40      460.32     21.47 o 
  -7   5  17      805.15      919.23     27.16 o 
  -6   5  17     1430.23     1357.99     37.34 o 
  -5   5  17      572.41      598.39     42.33 o 
  -4   5  17      553.69      568.11     42.18 o 
  -3   5  17      412.69      420.11     21.11 o 
  -2   5  17       97.73       95.94     18.49 o 
  -1   5  17       51.60       55.43     20.36 o 
   0   5  17       29.43       20.71     15.02 o 
   1   5  17       56.63       32.50     28.07 o 
   2   5  17      419.53      360.80     26.40 o 
   3   5  17      397.03      427.16     28.07 o 
   5   5  17      234.73      294.84     25.90 o 
   6   5  17      166.99      175.81     41.42 o 
  -9   6  17       95.27      108.14     42.48 o 
  -8   6  17      744.98      866.82     27.72 o 
  -7   6  17      153.46      141.35     16.53 o 
  -6   6  17      399.77      446.01     29.78 o 
  -5   6  17       55.85       58.55     17.54 o 
  -4   6  17     1305.29     1491.67     69.09 o 
  -3   6  17      319.06      278.31     23.18 o 
  -2   6  17     1536.33     1577.54     48.12 o 
  -1   6  17      156.72      140.29     23.03 o 
   0   6  17     1522.96     1545.24     46.36 o 
   1   6  17      139.48      109.95     33.41 o 
   2   6  17     2357.41     2567.06     65.31 o 
   3   6  17      701.70      787.11     36.79 o 
   4   6  17     1072.08     1067.83     62.94 o 
   5   6  17      299.23      308.49     26.51 o 
  -8   7  17      277.19      270.10     20.36 o 
  -7   7  17      157.53      157.72     17.84 o 
  -6   7  17      814.47      800.66     38.90 o 
  -5   7  17      527.46      552.84     29.68 o 
  -4   7  17      181.48      204.64     24.99 o 
  -3   7  17       96.52       88.74     19.55 o 
  -2   7  17      116.88      156.11     29.23 o 
  -1   7  17      224.85      194.91     32.96 o 
   0   7  17      162.43      136.36     18.59 o 
   2   7  17      215.48      272.11     35.42 o 
   3   7  17      494.72      527.24     44.80 o 
   4   7  17       72.26       14.71     37.24 o 
   5   7  17        2.12       16.13     28.52 o 
  -7   8  17       72.07       81.99     25.85 o 
  -6   8  17     1208.27     1318.58     74.53 o 
  -5   8  17      767.73      845.91     56.94 o 
  -4   8  17     1222.64     1199.05     68.43 o 
  -2   8  17     2773.76     2791.41     97.20 o 
  -1   8  17     1692.57     1660.53     72.92 o 
   0   8  17     1353.72     1329.06     61.68 o 
   2   8  17     1150.15     1269.70     64.45 o 
   3   8  17      411.35      491.46     47.67 o 
   4   8  17      663.30      785.29     59.76 o 
  -5   9  17       49.16       25.95     35.32 o 
  -1   9  17       22.35       33.31     27.41 o 
   0   9  17       67.96       78.41     40.11 o 
   1   9  17       26.37       50.49     47.97 o 
-10   0  18     1806.89     1814.88     57.90 o 
  -9   0  18     1344.05     1401.98     73.77 o 
  -8   0  18      454.48      502.75     30.54 o 
  -7   0  18     2473.41     2798.16     70.04 o 
  -6   0  18      317.81      412.95     37.59 o 
  -5   0  18     1473.15     1514.10     61.78 o 
  -3   0  18      256.89      212.65     31.60 o 
  -2   0  18        4.08      -22.22     22.22 o 
  -1   0  18     2037.19     1819.47     75.03 o 
   0   0  18        6.75        1.06     19.20 o 
   2   0  18       12.80        3.78     27.16 o 
   3   0  18      858.61      845.61     52.76 o 
   5   0  18     1532.01     1603.54     73.27 o 
   7   0  18      181.58      196.83     39.66 o 
-10   1  18       80.11       64.15     15.37 o 
  -9   1  18       93.91      130.01     27.31 o 
  -8   1  18      225.75      197.13     17.23 o 
  -7   1  18      168.31      200.46     16.38 o 
  -6   1  18       48.78       47.47     19.45 o 
  -5   1  18       81.93       61.28     14.87 o 
  -3   1  18      113.19       88.13     18.80 o 
  -2   1  18       38.20       65.86     18.14 o 
  -1   1  18       11.44       54.47     20.46 o 
   0   1  18       35.53       28.57     14.66 o 
   2   1  18       79.78       92.87     20.76 o 
   3   1  18       58.79       67.47     20.71 o 
   5   1  18      435.59      470.35     29.78 o 
   7   1  18       64.13       13.40     23.83 o 
-10   2  18     1092.69     1205.00     33.16 o 
  -9   2  18      728.88      763.42     40.82 o 
  -8   2  18      546.31      613.66     23.43 o 
  -7   2  18      801.64      786.00     29.03 o 
  -6   2  18      658.47      640.52     31.49 o 
  -5   2  18      649.79      620.21     28.42 o 
  -4   2  18      251.25      316.71     38.65 o 
  -3   2  18      380.60      309.05     24.39 o 
  -2   2  18      112.43      107.13     19.50 o 
  -1   2  18      221.05      233.01     24.59 o 
   0   2  18      415.62      420.61     25.20 o 
   1   2  18      227.07      215.22     38.20 o 
   2   2  18      235.09      186.09     23.18 o 
   3   2  18       82.65       81.58     20.16 o 
   5   2  18      307.74      288.59     24.84 o 
   7   2  18       66.69       61.28     26.61 o 
-10   3  18      146.03      115.55     16.43 o 
  -9   3  18      130.88      127.99     27.16 o 
  -8   3  18      695.21      654.28     24.19 o 
  -7   3  18      290.25      278.71     20.41 o 
  -6   3  18      618.48      547.04     44.39 o 
  -5   3  18      320.22      317.71     22.98 o 
  -4   3  18      299.82      243.59     29.33 o 
  -3   3  18      157.58      158.13     21.37 o 
  -2   3  18      404.07      429.43     27.11 o 
  -1   3  18       67.43       90.85     21.87 o 
   0   3  18      148.45      107.74     18.19 o 
   1   3  18       25.93       -5.54     29.43 o 
   2   3  18       98.81      107.84     21.77 o 
   3   3  18      116.19       99.32     21.47 o 
   5   3  18      341.25      372.69     28.22 o 
  -9   4  18      243.07      209.73     30.18 o 
  -8   4  18      783.46      835.33     27.11 o 
  -7   4  18       85.34       75.99     15.02 o 
  -6   4  18     2315.79     2479.13     65.36 o 
  -5   4  18      704.88      654.93     31.14 o 
  -4   4  18      881.04      848.48     47.92 o 
  -3   4  18      263.42      225.85     23.43 o 
  -2   4  18     2351.64     2343.08     61.07 o 
  -1   4  18       61.69       63.54     28.12 o 
   0   4  18     1089.05     1047.48     38.10 o 
   1   4  18       25.98       -6.30     28.87 o 
   2   4  18      116.33      135.70     23.73 o 
   3   4  18      451.21      476.40     30.03 o 
   5   4  18      375.87      327.84     27.51 o 
   6   4  18       49.89       47.82     38.20 o 
  -9   5  18       41.30        7.76     26.71 o 
  -8   5  18      269.88      275.64     19.35 o 
  -7   5  18      244.07      261.02     18.44 o 
  -6   5  18       71.79       77.95     22.58 o 
  -5   5  18      125.38      131.02     28.22 o 
  -4   5  18      592.93      623.18     45.30 o 
  -3   5  18      400.28      445.36     29.83 o 
  -2   5  18      243.40      283.35     25.04 o 
  -1   5  18       69.72       73.67     28.37 o 
   0   5  18      308.09      353.19     25.50 o 
   1   5  18       35.76       24.64     32.35 o 
   2   5  18      199.98      202.42     24.99 o 
   3   5  18      639.25      672.77     35.17 o 
   5   5  18      142.58      181.05     24.44 o 
  -8   6  18      104.86       50.34     17.03 o 
  -7   6  18      134.19      108.44     16.38 o 
  -6   6  18      560.13      538.53     33.61 o 
  -5   6  18      663.05      676.80     33.16 o 
  -4   6  18      899.42      913.99     55.53 o 
  -3   6  18      518.00      592.65     43.64 o 
  -2   6  18      730.27      820.41     36.48 o 
  -1   6  18      549.75      480.68     42.28 o 
   0   6  18      830.43      763.32     33.16 o 
   1   6  18       73.82      -17.74     32.91 o 
   2   6  18       46.77       23.38     21.26 o 
   3   6  18       37.43       32.75     22.22 o 
   4   6  18        2.01       -8.67     37.14 o 
   5   6  18      428.08      398.64     43.19 o 
  -7   7  18       69.03       37.29     19.80 o 
  -6   7  18       11.47       32.35     25.45 o 
  -5   7  18       35.21       30.94     19.70 o 
  -4   7  18       65.08       74.38     24.74 o 
  -3   7  18      911.50      801.62     49.84 o 
  -2   7  18      356.71      350.77     38.85 o 
  -1   7  18      505.68      492.47     45.45 o 
   0   7  18      642.98      673.42     31.34 o 
   2   7  18     1222.68     1298.07     66.31 o 
   3   7  18     1013.80      980.66     61.63 o 
   4   7  18      862.11      954.35     64.65 o 
  -5   8  18      763.80      815.88     57.29 o 
  -4   8  18      403.57      460.42     51.50 o 
  -2   8  18      308.38      368.16     41.87 o 
  -1   8  18       97.89       77.15     35.93 o 
   0   8  18       54.61       76.29     26.86 o 
   2   8  18       61.06       38.85     34.06 o 
   8   0  16      186.92      168.56     24.29 o 
   7   0  16      228.00      196.12     24.69 o 
   3   0  18      114.90      147.85     31.80 o 
   2   0  18        1.71       25.55     27.77 o 
  -2   0  20      417.29      429.43     42.53 o 
  -3   0  20      130.70      146.74     35.37 o 
  -9   1  19     1263.75     1509.96     79.26 o 
  -8   1  19     1985.65     2097.62     43.29 o 
  -7   1  19     1156.80     1235.03     36.43 o 
  -5   1  19     1501.94     1473.48     67.57 o 
  -3   1  19      304.61      293.07     25.04 o 
  -2   1  19      576.80      594.81     31.54 o 
  -1   1  19      533.36      481.43     31.24 o 
   0   1  19      502.37      553.59     28.92 o 
   2   1  19       21.22       19.90     19.90 o 
   3   1  19      161.84      170.32     24.84 o 
   5   1  19      230.57      204.64     23.78 o 
  -9   2  19      586.69      700.59     40.92 o 
  -8   2  19      146.93      175.21     17.84 o 
  -7   2  19      155.90      120.33     17.89 o 
  -6   2  19      513.61      613.66     43.03 o 
  -5   2  19      245.55      220.46     30.84 o 
  -3   2  19       75.95       98.82     21.57 o 
  -2   2  19     1664.36     1602.18     49.99 o 
  -1   2  19       10.41       -5.04     22.17 o 
   0   2  19      571.82      535.76     28.52 o 
   1   2  19       65.15       69.39     32.70 o 
   2   2  19      553.30      571.18     32.96 o 
   3   2  19      212.83      211.29     25.75 o 
   5   2  19      453.86      495.34     31.75 o 
  -9   3  19      414.09      402.02     34.82 o 
  -8   3  19      269.06      305.82     19.85 o 
  -7   3  19      561.65      518.32     31.49 o 
  -6   3  19      418.51      381.06     40.31 o 
  -5   3  19      935.06     1144.83     59.56 o 
  -3   3  19      363.13      388.16     27.97 o 
  -2   3  19      643.21      666.32     33.71 o 
  -1   3  19      751.77      762.62     50.59 o 
   0   3  19      447.02      391.08     25.45 o 
   1   3  19      858.39      918.83     56.79 o 
   2   3  19      140.05      151.98     25.20 o 
   3   3  19      412.67      380.40     29.88 o 
   5   3  19      260.47      285.06     27.36 o 
  -8   4  19      198.71       97.20     16.53 o 
  -7   4  19       34.53        9.62     20.86 o 
  -6   4  19       75.23       53.67     22.63 o 
  -5   4  19      263.16      264.75     35.02 o 
  -3   4  19      489.62      597.84     32.45 o 
  -2   4  19      230.21      221.22     24.29 o 
  -1   4  19       27.88       55.28     30.49 o 
   0   4  19        2.73        0.10     15.37 o 
   1   4  19        8.80      -10.08     31.85 o 
   2   4  19      293.72      310.56     27.97 o 
   3   4  19      118.94       93.73     24.64 o 
   5   4  19      141.71      113.83     23.73 o 
  -8   5  19       16.26        6.90     18.64 o 
  -7   5  19       14.99       -4.03     17.69 o 
  -6   5  19       85.84       69.09     24.79 o 
  -5   5  19     1165.99     1207.06     60.57 o 
  -3   5  19      701.80      762.36     35.98 o 
  -2   5  19      818.40      837.14     37.84 o 
  -1   5  19      987.16      922.20     56.39 o 
   0   5  19      984.35      992.40     38.80 o 
   1   5  19     1344.35     1400.36     70.85 o 
   2   5  19      473.70      532.88     32.60 o 
   3   5  19      236.21      176.92     27.66 o 
  -7   6  19       97.98       62.64     20.71 o 
  -6   6  19      204.44      184.18     29.18 o 
  -5   6  19       80.13       97.30     20.91 o 
  -3   6  19      279.61      307.28     36.84 o 
  -2   6  19       77.22       50.84     23.53 o 
  -1   6  19      474.51      490.81     45.91 o 
   0   6  19       47.75       43.74     18.70 o 
   1   6  19      324.19      367.00     46.11 o 
   2   6  19       33.90       48.27     23.73 o 
   3   6  19     1083.03     1155.16     46.41 o 
  -5   7  19       12.23       16.88     20.21 o 
  -4   7  19       25.79       -3.23     35.27 o 
  -3   7  19      390.85      414.11     42.13 o 
  -2   7  19      228.30      210.63     37.24 o 
  -1   7  19      296.44      303.91     42.53 o 
   0   7  19      542.10      523.86     43.03 o 
   2   7  19      128.00      178.99     40.46 o 
  -1   8  19       30.12      -22.02     36.18 o 
  -8   0  20      852.24      569.72     33.91 o 
  -7   0  20      204.52      169.01     36.94 o 
  -3   0  20      976.71      915.70     56.09 o 
  -2   0  20     3118.35     3175.08    110.26 o 
  -1   0  20      488.32      469.54     47.17 o 
   0   0  20     1042.58      844.90     51.60 o 
   2   0  20      702.50      871.56     57.34 o 
   3   0  20        8.00      -13.91     30.28 o 
   5   0  20       18.98      -16.93     25.35 o 
  -8   1  20      271.44      263.34     18.90 o 
  -7   1  20      106.42       52.26     33.41 o 
  -5   1  20      116.43       99.02     27.21 o 
  -3   1  20      176.16      217.69     25.25 o 
  -2   1  20       19.11       45.86     21.37 o 
  -1   1  20      197.53      218.29     28.42 o 
   0   1  20       13.47        2.52     16.18 o 
   2   1  20      246.72      214.87     27.97 o 
   3   1  20      208.02      240.47     27.97 o 
  -8   2  20      218.04      140.04     20.46 o 
  -7   2  20      642.34      661.83     34.11 o 
  -5   2  20     1247.43     1179.80     61.93 o 
  -3   2  20     1573.66     1732.74     54.42 o 
  -2   2  20     1503.93     1580.36     51.75 o 
  -1   2  20      524.96      524.77     34.77 o 
   0   2  20     1029.08     1076.95     41.22 o 
   2   2  20      208.03      219.00     28.27 o 
   3   2  20      190.89      177.48     26.40 o 
  -8   3  20      932.46     1042.94     36.18 o 
  -7   3  20      209.39      234.37     26.51 o 
  -5   3  20       78.92      110.10     30.44 o 
  -3   3  20      188.25      200.46     25.90 o 
  -2   3  20       20.11       -6.05     20.71 o 
  -1   3  20      631.99      667.43     52.20 o 
   0   3  20      263.51      277.91     24.19 o 
   1   3  20      388.09      417.74     45.75 o 
   2   3  20      193.90      175.16     26.25 o 
   3   3  20      130.60      130.66     26.10 o 
  -7   4  20      589.75      678.61     37.34 o 
  -6   4  20       64.78       46.41     36.79 o 
  -5   4  20      737.85      780.81     53.21 o 
  -3   4  20      687.45      816.13     38.70 o 
  -2   4  20       69.85       71.15     22.88 o 
  -1   4  20     1420.58     1369.42     69.89 o 
   0   4  20      369.17      372.74     26.86 o 
   1   4  20     1037.94     1014.27     62.99 o 
   2   4  20      278.28      267.58     28.97 o 
   3   4  20     1546.61     1665.92     56.34 o 
  -6   5  20      364.97      448.08     49.58 o 
  -3   5  20      189.70      182.77     25.70 o 
  -2   5  20      131.47      167.35     26.56 o 
  -1   5  20       50.99       63.09     34.97 o 
   0   5  20      214.82      252.01     24.39 o 
   1   5  20      177.48      181.41     40.56 o 
   2   5  20      173.62      199.60     28.32 o 
  -5   6  20       72.08       43.44     31.49 o 
  -3   6  20      210.35      212.05     37.64 o 
  -2   6  20        6.55       39.91     25.15 o 
  -1   6  20      360.33      372.79     46.61 o 
   0   6  20      249.77      227.82     25.20 o 
   1   6  20     1443.49     1713.14     81.13 o 
   7   0  18      156.79      -18.70     33.21 o 
   3   0  20        1.07        4.23     30.69 o 
   2   0  20       94.01       95.89     33.46 o 
  -2   0  22        1.14      -24.54     35.93 o 
  -3   0  22       17.75        2.57     32.80 o 
  -7   1  21       20.34       -5.79     33.31 o 
  -3   1  21     1498.80     1602.38     53.46 o 
  -2   1  21      820.16      840.92     40.01 o 
  -1   1  21     1488.98     1446.42     52.66 o 
   0   1  21     1279.83     1284.36     46.76 o 
   2   1  21      777.37      921.15     44.70 o 
   3   1  21     1528.06     1677.46     56.89 o 
  -7   2  21      395.06      371.53     45.70 o 
  -5   2  21       83.50       92.72     29.53 o 
  -3   2  21       43.14       30.49     23.53 o 
  -2   2  21      250.39      209.22     27.56 o 
  -1   2  21       33.96       26.05     26.46 o 
   0   2  21      138.79      185.34     23.28 o 
   2   2  21       99.36      125.78     27.16 o 
   3   2  21      568.00      614.42     37.79 o 
  -5   3  21      433.70      533.64     47.62 o 
  -3   3  21      238.32      275.69     28.97 o 
  -2   3  21      830.04      834.42     40.31 o 
  -1   3  21      759.59      813.61     58.60 o 
   0   3  21      758.53      723.92     35.88 o 
   1   3  21     1227.92     1476.71     75.28 o 
   2   3  21      722.82      729.06     40.46 o 
  -3   4  21      528.21      430.89     33.56 o 
  -2   4  21      341.74      359.49     31.80 o 
  -1   4  21       45.85       47.57     36.43 o 
   0   4  21       36.08       38.20     19.70 o 
   1   4  21       49.98       51.60     39.46 o 
  -3   5  21       24.60      102.14     35.42 o 
  -2   5  21       84.99       85.92     27.11 o 
  -1   5  21        6.58       47.62     38.50 o 
   0   5  21      154.30      163.01     24.09 o 
  -3   0  22      133.53      178.38     37.79 o 
  -2   0  22        8.53      -30.94     30.94 o 
  -1   0  22      640.04      591.29     55.58 o 
   0   0  22      504.03      507.84     45.55 o 
  -3   1  22      513.92      524.82     35.27 o 
  -2   1  22      335.07      345.58     31.75 o 
  -1   1  22      163.59      173.70     30.94 o 
   0   1  22       55.19       60.47     20.81 o 
  -3   2  22      205.44      167.45     27.87 o 
  -2   2  22      214.88      225.60     29.28 o 
  -1   2  22      114.93      381.11     50.44 o 
   0   2  22      341.13      362.06     29.03 o 
  -3   3  22      916.28     1026.72     45.45 o 
  -2   3  22     1169.42     1295.30     50.59 o 
